# Supplementary material for: Landscape of the complete RNA chemical modifications in the human 80S ribosome
Source: Nucleic Acids Res. 2018 Sep 7;46(18):9289–98. doi: 10.1093/nar/gky811 (PMC6182160; doi:10.1093/nar/gky811)
Supplement: Supplementary Data [file gky811_supplemental_files.zip]

Archive with 2 entries (2 files):
- Human_rRNA_PTM_SuppleFig_Rev.pdf
- Human_rRNA_PTM_SupplTables_NARrev3.xlsx
