# Supplementary material for: Landscape of the complete RNA chemical modifications in the human 80S ribosome
Source: Nucleic Acids Res. 2018 Sep 7;46(18):9289–98. doi: 10.1093/nar/gky811 (PMC6182160; doi:10.1093/nar/gky811)
Supplement: Supplementary Data [file gky811_supplemental_files.zip › Human_rRNA_PTM_SupplTables_NARrev3.xlsx]

## Sheet: Information_SupplementaryTables
	Supplementary information for
	Landscape of the complete RNA chemical modifications in the human 80S ribosome
	Masato Taoka*1, Yuko Nobe1, Yuka Yamaki1, Ko Sato1, Hideaki Ishikawa2, Keiichi Izumikawa2, Yoshio Yamauchi1, Kouji Hirota1, Hiroshi Nakayama3, Nobuhiro Takahashi2, Toshiaki Isobe*1
	1Department of Chemistry, Graduate School of Science, Tokyo Metropolitan University, Minami-osawa 1-1, Hachioji-shi, Tokyo 192-0397, Japan
	2Department of Biotechnology, Global innovation research institute, Tokyo University of Agriculture and Technology, Saiwai-cho 3-5-8, Fuchu-shi, Tokyo 183-8509, Japan
	3Biomolecular Characterization Unit, RIKEN Center for Sustainable Resource Science, 2-1 Hirosawa, Wako, Saitama 351-0198, Japan
	*Corresponding authors:
	Masato Taoka, Ph.D., Laboratory of Biochemistry, Department of Chemistry, Graduate School of Science, Tokyo Metropolitan University, Minami-osawa 1-1, Hachioji-shi, Tokyo 192-0397, Japan
	Tel: +81 426 77 2543; Fax: +81 426 77 2525
	Email: mango@tmu.ac.jp
	Toshiaki Isobe, Ph.D., Laboratory of Biochemistry, Department of Chemistry, Graduate School of Science, Tokyo Metropolitan University, Minami-osawa 1-1, Hachioji-shi, Tokyo 192-0397, Japan
	Tel: +81 426 77 5667; Fax: +81 426 77 2525
	Email: isobe-toshiaki@tmu.ac.jp
	Supplementary Tables
	Supplementary Table S1. Oligonucleotides used in this study.
	Supplementary Table S2. Composition of culture media used in this study.
	Supplementary Table S3. DC cells used in this study. Information concerning pathology was obtained from the databases.
	Supplementary Table S4-1. Stoichiometry of PTMs in 5.8S rRNA from cells of DC patients and healthy controls estimated by SILNAS.
	Supplementary Table S4-2. Stoichiometry of PTMs in 18S rRNA from cells of DC patients and healthy controls estimated by SILNAS.
	Supplementary Table S4-3. Stoichiometry of PTMs in 28S rRNA from cells of DC patients and healthy controls estimated by SILNAS.
	Supplementary Table S5. Positions and types of PTMs in human rRNAs identified by SILNAS.
	Supplementary Table S6. PTMs in human rRNAs found in this and previous studies.
	Supplementary Table S7. Heterogenity of rRNA sequences detected in this study.
	Supplementary Table S8. Position and type of modified nucleotides in human rRNAs identified by the cryo-EM and the current MS analysis.
	Supplementary Table S9-1. Comparison of PTMs among E. coli 16S, S. cerevisiae 18S, and human 18S rRNAs.
	Supplementary Table S9-2. Comparison of PTMs among E. coli 23S, S. cerevisiae 25S, and human 28S rRNAs.

## Sheet: Supplementary Table S1
Supplementary Table S1. Oligonucleotides used in this study.
Oligonucleotide	Sequencea	DNA/RNA	Note
h18S-308-chimera	GmUmGmCmGmAmUmCmGmGmCm(CCGA)GmGmUmUmAmUmCmUm	DNA/RNA	Used for RNase H digestion to produce Fragment H1 or H2.
h18S-485-chimera	GmAmGmUmGmGmGmUmAmAmUm(TTGC)GmCmGmCmCmUmGmCm	DNA/RNA	Used for RNase H digestion to produce Fragment H2 or H3.
h18S-827-chimera	GmCmUmCmGmGmGmCmCmUmGmCm(TTTG)AmAmCmAmCmUmCm	DNA/RNA	Used for RNase H digestion to produce Fragment H3 or H4.
h18S-1210-chimera	CmCmUmGmGmUmGmGmUmGmCmCm(CTTC)CmGmUmCmAmAmUm	DNA/RNA	Used for RNase H digestion to produce Fragment H4 or H5.
h18S-1435-chimera	UmAmAmGmAmAmGmUmUmGmGm(GGGA)CmGmCmCmGmAmCmCm	DNA/RNA	Used for RNase H digestion to produce Fragment H5 or H6.
h28S-464-chimera	CmGmGmGmUmUmGmAmAmUmCm(CTCC)GmGmGmCmGmGmAmCmUmGm	DNA/RNA	Used for RNase H digestion to produce Fragment H7 or H8.
h28S-690-chimera	GmCmCmGmCmGmGmUmGm(GAAA)UmGmCmGmCmCmCm	DNA/RNA	Used for RNase H digestion to produce Fragment H8 or H9.
h28S-936-chimera	GmGmGmAmUmUmCmGmGmCmGmAm(GTGC)UmGmCmUmGmCmCm	DNA/RNA	Used for RNase H digestion to produce Fragment H9 or H10.
h28S-1344-chimera	CmGmAmCmUmCmGmCmGmCmAmCmGmUm(GTTA)GmAmCmUmCmCmUm	DNA/RNA	Used for RNase H digestion to produce Fragment H10 or H11.
h28S-1727-chimera	UmAmCmCmGmGmAmUmAm(AAAC)UmGmCmGmUmGmGmCmGmGmGmGm	DNA/RNA	Used for RNase H digestion to produce Fragment H11, H12 or H14.
h28S-1783-chimera	CmAmUmUmUmAmAmAmGmUmUmUmGmAm(GAAT)AmGmGmUmUmGmAmGmAmUm	DNA/RNA	Used for RNase H digestion to digest the RNase T1 fragment 28S_1757-1784 into two fragments.
h28S-1842-chimera	CmCmAmCmUmAmGmGmCmAmCmUm(CGCA)UmUmCmCmAmCmGmCm	DNA/RNA	Used for RNase H digestion to produce Fragment H12 or H13.
h28S-2042-chimera	CmCmAmGmCmGmCmCmAmUmCmCmAmUm(TTTC)AmGmGmGmCmUmAmGmUm	DNA/RNA	Used for RNase H digestion to produce Fragment H13, H14 or H15.
h28S-2451-chimera	CmGmCmUmCmGmCmCmCmAmUmCm(TCTC)AmGmGmAmCmCmGmAmCm	DNA/RNA	Used for RNase H digestion to produce Fragment H15 or H16.
h28S-2790-chimera	AmCmCmUmGmCmUmGmCmGmGm(ATAT)GmGmGmUmAmCmGmGmCmCm	DNA/RNA	Used for RNase H digestion to produce Fragment H16 or H17.
h28S-3264-chimera	GmGmGmCmGmAmUmCmCmAmCmGmGm(GAAG)GmGmCmCm	DNA/RNA	Used for RNase H digestion to produce Fragment H18.
h28S-3347-chimera	CmGmAmCmGmAmGmAmCmGmUm(GGGG)UmGmGmGmGm	DNA/RNA	Used for RNase H digestion to produce Fragment H17.
h28S-3606-chimera	GmCmAmCmCmAmGmUmUmCmUmAm(AGTC)GmGmCmUmGmCmUmAmGmGmCm	DNA/RNA	Used for RNase H digestion to produce Fragment H18 or H19.
h28S-3747-chimera	UmUmAmCmUmCmCmCmGmCmCmGmUm(TTAC)CmCmGmCmGmCmUmUm	DNA/RNA	Used for RNase H digestion to produce Fragment H19 or H20.
h28S-3892-chimera	CmUmUmUmCmCmCmCmGmCmUmGm(ATTC)CmGmCmCmAmAmGmCmCm	DNA/RNA	Used for RNase H digestion to produce Fragment H20, H21, H22 or H23.
h28S-4185-chimera	CmCmCmCmAmGmUmCmAmAmAmCmUm(CCCC)AmCmCmUmGmGmCmAm	DNA/RNA	Used for RNase H digestion to produce Fragment H23 or H24.
h28S-4232-chimera	UmGmAmGmCmUmCmGmCmCmUmUm(AGGA)CmAmCmCmUmGmCmGmUm	DNA/RNA	Used for RNase H digestion to produce Fragment H22, H24, H25 or H29.
h28S-4335-chimera	GmUmCmAmGmAmAmGmGmAmUmCmGmUm(GAGG)CmCmCmCmGmCmUm	DNA/RNA	Used for RNase H digestion to produce Fragment H25 or H26.
h28S-4443-chimera	GmCmCmGmAmCmAmUmCmGmAmAmGm(GATC)AmAmAmAmAmGmCmGmAmCmGmUm	DNA/RNA	Used for RNase H digestion to produce Fragment H26 or H27.
h28S-4516-chimera	AmCmCmCmAmGmCmUmCmAmCmGmUmUm(CCCT)AmUmUmAmGmUmGmGmGmUm	DNA/RNA	Used for RNase H digestion to produce Fragment H27 or H28.
p25S-3044-chimera	CmCmUmGmUmCmUmCmAmCm(GACG)GmUmCmUmAmAmAmCmCmCmAm	DNA/RNA	Used for RNase H digestion to produce Fragment H28, H29, H30 or H32.
h28S-4563-chimera	CmAmUmCmAmUmCmAmGmUm(AGGG)UmAmAmAmAmCmUmAmAmCmCmUmGmUmCm	DNA/RNA	Used for RNase H digestion to produce Fragment H33.
h28S-4585-chimera	UmGmAmGmCmAmGmGmAmUmUmAmCmCm(ATGG)CmAmAmCmAmAmCm	DNA/RNA	Used for RNase H digestion to produce Fragment H33.
h28S-4989-chimera	AmAmAmCmCmCmCmGmAmCmCmCmAmGm(AAGC)AmGmGmUmCmGmUm	DNA/RNA	Used for RNase H digestion to produce Fragment H30 or H31.
pBS-h5S-F	(GCTCTCGAGGTCTACGGCCATACCACCCT)	DNA	Used for PCR-amplification of the 5S rRNA cDNA.
pBS-h5S-R	(GACGAATTCAAAAGCCTACAGCACCCGGT)	DNA	Used for PCR-amplification of the 5S rRNA cDNA.
pBS-h58S-F	(GCTCTCGAGCGACTCTTAGCGGTGGATCA)	DNA	Used for PCR-amplification of the 5.8S rRNA cDNA.
pBS-h58S-R	(GACGAATTCAAGCGACGCTCAGACAGGCG)	DNA	Used for PCR-amplification of the 5.8S rRNA cDNA.
h18S-F	(GAAGAAGGTACCTACCTGGTTGATCCTGCCAGTAGC)	DNA	Used for PCR-amplification of the 18S rRNA cDNA.
h18S-R	(CAACTCGAGTAATGATCCTTCCGCAGGTTCAC)	DNA	Used for PCR-amplification of the 18S rRNA cDNA.
h28SDC1-F	(GAAGAAAAGCTTCGCGACCTCAGATCAGACGTG)	DNA	Used for PCR-amplification of the 5'-terminal half of 28S rRNA cDNA.
h28SDC1-R	(CTCAGGACCGACTGACCCATG)	DNA	Used for PCR-amplification of the 5'-terminal half of 28S rRNA cDNA.
a. Nm refers to 2'-O-methyl ribonucleotide. Deoxyribonucleotides are indicated in parentheses.

## Sheet: Supplementary Table S2
Supplementary Table S2. Composition of culture media used in this study.
Amino acid/ nucleo base/ others	Medium for TK6 (mM)a	Medium for UMPS deficient TK6 (mM)a	U/C-5-D labeling medium (mM)a	Medium for HeLa (mM)b
Sodium pyruvate	1.8	1.8	1.8	–
L-glutamine	2	2	2	–
Horse serum	10 (%)	10 (%)	–	–
Calf serum	–	–	–	10 (%)
Uridine	–	0.01	–	–
5,6-D2-Uridine	–	–	0.33	–
Penicillin/streptomycin	0.01	0.01	0.01	0.01
a. Components were solubilized in RPMI1640.
b. Components were solubilized in DMEM.

## Sheet: Supplementary Table S3
Supplementary Table S3. DC cells used in this study. Information concerning pathology was obtained from the databases (http://cellbank.nibiohn.go.jp/ and https://www.coriell.org/).
ID	Disease described in the databasea	Disease described in the database	Affected Status	Product	Source	Gene	Mutations described in the database	Gender	Age at sampling	Blood relationship
KURB1983	X-linked dominant inheritance Cole-Engman Syndrome (Dyskeratosis Congenita)	Dyskeratosis Congenita	Yes	Fibroblast	Skin, Unspecified	DKC1	A353Va	No description	No description	No description
GM01774	DYSKERATOSIS CONGENITA, X-LINKED	Dyskeratosis Congenita	Yes	Fibroblast	No description	DKC1	ΔL37	Male	7 YR	Son of GM01786, grandson of GM0178
GM01786	DYSKERATOSIS CONGENITA, X-LINKED	Clinically normal	No description	Fibroblast	No description	DKC1	ΔL37/WT	Female	30 YR	Mother of GM01774, doughter of GM01786
GM01787	DYSKERATOSIS CONGENITA, X-LINKED	Clinically normal	No	Fibroblast	No description	No description	Possible carrier	Female	78 YR	Maternal great grandmother of GM01774, mother of GM01786
AG04645	DYSKERATOSIS CONGENITA, X-LINKED	Dyskeratosis Congenita	Yes	Fibroblast	Skin, Involved area	DKC1	A386T	Male	11 YR	No description
GM03194	DYSKERATOSIS CONGENITA, X-LINKED	Dyskeratosis Congenita	Yes	LCL	B-Lymphocyte	DKC1	T66A	Male	18 YR	Son of GM03650
GM03195	DYSKERATOSIS CONGENITA, X-LINKED	Dyskeratosis Congenita	Yes	LCL	B-Lymphocyte	DKC1	T66A	Male	19 YR	Son of GM03650
GM03650	DYSKERATOSIS CONGENITA, X-LINKED	Clinically normal	No description	LCL	B-Lymphocyte	DKC1	T66A	Female	47 YR	Mother of GM3194 and GM3195
AG03738	DYSKERATOSIS CONGENITA, X-LINKED	Clinically normal	No description	LCL	B-Lymphocyte	DKC1	Possible carrier	Female	42 YR	No description
a. The mutaion of DKC1 was detemined by our sequence analysis.

## Sheet: Supplementary Table S4-1
Supplementary Table S4-1. Stoichiometry of PTMs in 5.8S rRNA from cells of DC patients and healthy controls estimated by SILNAS.
		Stoichimetry of modification /RNase T1 oligonucleotidea
Backbone sequence	Possible modifications (oligonucleotide positions)	DC patients (average)	Relatives (average)	DC patients (S.D.)	Relatives (S.D.)	Redundancy of the backbone sequenceb
CG		0.09	0.0925	0.00816497	0.035	5
UG	UmG(14-15),YG(69-70)	0.365	0.415	0.06245	0.0404145	3
AG		0.285	0.3075	0.0173205	0.0206155	2
CUG	CYG(54-56)	0.86	0.875	0.0316228	0.0465475	1
UCG		0.0125	0.0075	0.030957	0.0221736	2
CAG	AAUUGmCAG(71-78)	0.6375	0.655	0.015	0.0129099	2
AUG		0	0	0.0264575	0.0443471	1
AAG		0.04	0.0475	0.0374166	0.0298608	1
CCUG		ND	ND	ND	ND	1
CUCG		0.015	0.005	0.0208167	0.0208167	1
UCUG		0.04	0	ND	0.0537742	1
CUUG		ND	ND	ND	ND	1
CUAG		0.045	0.0575	0.0369685	0.025	1
AACG		0.035	0	0.0450925	0.0535413	2
CCCCG		0	0	0.0403113	0.0182574	1
CUACG		0	0	0.0386221	0.0206155	1
AAUUG	AAUUGmCAG(71-78)	0.9725	0.98	0.015	0.0141421	1
CACUUG		0	0	0.0191485	0.0262996	1
AUCAUCG		0	0	0.0369685	0.0450925	1
ACACUUCG		0	0	0.0208167	0.0875595	1
AUCACUCG		0.0025	0.0175	0.0320156	0.0623832	1
ACUCUUAG		0.015	0	0.0793725	0.0330404	1
ACACAUUG		0.015	0	0.0732575	0.0424264	1
AAUUAAUG		0	0.0175	0.0387298	0.0579511	1
UUCCUCCCG		0.005	0	0.043589	0.057373	1
ND, Not detected.
a. Stoichiometry of modifications per RNase T1 oligonucleotide was measured by SILNAS. Each value represents the mean or S.D. of ~4 DC patients and ~4 relatives
b. Redundancy of the backbone sequence in RNase T1 digest of this rRNA.

## Sheet: Supplementary Table S4-2
Supplementary Table S4-2. Stoichiometry of PTMs in 18S rRNA from cells of DC patients and healthy controls estimated by SILNAS.
		Stoichimetry of modification /RNase T1 oligonucleotidea
Backbone sequence	Possible modifications (oligonucleotide positions)	DC patients (average)	Relatives (average)	DC patients (S.D.)	Relatives (S.D.)	Redundancy of the backbone sequenceb
CG	CUCCAAUAGmCG (636-646), CmG (797-798)	0	0	0.06245	0.0305505	45
UG	ΨG (406-407), UmG (1326-1327), GmUG (1328-1330)	0.036	0.0325	0.0384708	0.0170783	27
AG	AmG (166-167), AGmG (435-437, 508-510), UCCCCCAACUUmCUΨAGmAG (1432-1449)	0.071	0.08375	0.04219	0.0110868	35
CCG	CmCG (621-623), Cac4CG (1336-1338)	0	0.0275	0.0796869	0.0377492	16
CUG		0.065	0.07	0.0873689	0.0707107	6
UCG		0	0	0.0910586	0.0106066	9
UUG	ΨUGmG (681-684), ΨUG (1177-1179), UΨG (1346-1348)	0.319	0.3775	0.0733485	0.0330404	8
CAG		0	0	0.069857	0.0531311	8
ACG	ACmG (516-518)	0.137	0.1375	0.0258844	0.035	9
UAG	UAmG (511-513)	0.158	0.16	0.0376829	0.0173205	6
AUG	AΨG (209-211)	0.092	0.10875	0.0311448	0.0425	9
AAG	AmAG (468-470)	0.012	0.03625	0.066106	0.0314576	7
CCCG	CCmCG (1271-1274), CmCCG (1703-1706)	0.224	0.22875	0.0378153	0.0201556	5
UCCG		0	0	0.124725	0.02	2
CCUG	CCΨG (1230-1233)	0.3175	0.2225	0.0106066	0.0813173	3
CUCG		0	0.05875	0.0534322	0.108195	2
UCUG	UCUmG (352-355), UCΨG (607-610)	0.293333	0.343333	ND	ND	4
UUCG	ΨΨCG (1045-1048)	0.407	0.42	0.0323265	0.02	2
CUUG	CUUmG (1666-1669)	0.273333	0.33	ND	0.04	2
CCAG		0	0	0.0466905	0.0545245	2
CACG		0	0	0.0206155	0.0206155	3
ACCG		0.00666667	0	0.023094	0.0707107	3
UCAG		0	0	0.0896103	0.0623832	1
UACG		0	ND	ND	ND	1
CUAG		ND	ND	ND	ND	2
ACUG		0	0	ND	ND	1
CAUG		0.0233333	0.075	ND	ND	3
AUCG		0	0	0.0415933	0.0170783	3
UAUG	UAΨG (1172-1175)	0.636	0.995	0.494196	0.01	1
AUUG	AUmUG (1287-1290)	0.196	0.20375	0.0219089	0.0137689	5
ACAG		0	0	0.0630079	0.0331662	2
CAAG		0.02	0.02625	0.0484768	0.0965553	2
AACG	AAmCG (1030-1033, 1382-1385)	0.453	0.44875	0.0349285	0.0246221	4
UAAG		0	0	0.088713	0.0154785	1
AUAG		0	0	0.0250998	0.06408	1
AAUG	AAΨG (91-94)	0.213333	0.2975	ND	0.0125831	3
AAAG		0	0	0.0775887	0.0675	2
CCCCG		0	0	0.121532	0.0347311	2
CCCUG		0	0	0.0654217	0.0366003	2
UCCCG		0.007	0.01375	0.0373497	0.0075	1
UUCCG		0	0	0.083994	0.0385951	2
CUUUG		0.027	0.0525	0.0544977	0.122304	1
ACCCG		0	0	0.0279285	0.0495606	2
CUCAG		0	0	0.0735187	0.0502286	1
CCAUG		0	0	0.0801249	0.0368273	2
UUCAG		0	0	0.00547723	0.0386221	1
UUACG		0	0.0275	0.0509411	0.0543906	1
UUAUG	ΨUAUG (109-113)	0.996	0.9975	0.00547723	0.005	1
UUUAG		0.023	0.00375	0.0423674	0.0221265	1
UAUUG		0.043	0.03375	0.0376829	0.0760893	1
AUUUG		0.02	0.1025	0.01	0.13301	1
CCAAG		0	0	0.0719027	0.0244949	1
ACCAG		0	0	0.0347131	0.0110868	1
ACACG		0	0.0125	0.0148324	0.0330404	1
UACAG		0	0	0.0487852	0.0670199	1
AUCAG	AΨCAG (1055-1059)	0.9675	0.958333	0.025	0.0125831	1
AACUG		0	0	0.0594138	0.015	1
AAUUG		0.002	0	0.0130384	0.0298608	1
CAAAG		0	0.01375	0.0286356	0.02136	1
ACAAG		0.105	0.0325	0.0867468	0.0275379	1
AAACG		0.004	0	0.0336155	0.0325	1
AAUAG		0.0225	0.0025	ND	0.0537742	1
CCCUCG		0	0	0.115434	0.03966	1
UCCCCG		0	0	0.0463681	0.0457347	1
UCCCUG		0.009	0.02125	0.0933006	0.0143614	1
CUUCCG	CΨUCCG (1135-1140)	0.1	0.146667	0.0781025	0.080829	1
UUUCCG	UUUCac4CG (1838-1843)	0.976	0.985	0.0371484	0.0129099	1
UCUUUG		0.046	0	0.0541295	0.0209662	1
UUUUCG	UΨUUCG (896-901)	0.2575	0.3	ND	ND	1
CCACCG		0	0.0125	0.0334664	0.025	1
CCCACG		0	0	0.0653452	0.0833042	1
CAUUCG		0.006	0.0175	0.0194936	0.0298608	1
ACUCUG	ACUCmUG (1388-1393)	0.839	0.8525	0.176932	0.0910586	1
AUUCCG	AUUmCCG (426-431)	0.462	0.455	0.0238747	0.0635085	2
AUCCUG		0.014	0	0.0541295	0.0259406	1
CAUUUG	CAUUΨG (1000-1005)	0.736	0.961667	0.43397	0.0236291	1
AUCUUG	AΨCUUG (685-690)	0.975	0.98	ND	ND	1
ACCACG		0.026	0	0.0304959	0.0359398	1
AUACCG		0.032	0.025	0.0178885	0.0129099	2
AACCUG	m62Am62ACCUG (1850-1855)	0.914	0.9175	0.0808084	0.0639661	1
UCUAAG		0.06375	0.0425	0.0518612	0.0434933	1
CAUAUG	CAUAmUG (24-29)	0.9475	0.975	0.0917878	0.05	1
AACUUG	AACUUmG (1800-1805)	0.861	0.89	0.0328634	0.0535413	1
UAAUUG		0.007	0	0.0216795	0.0206155	1
AUAACG		0	0.02875	0.0506952	0.0327554	1
AAACUG		0.023	0.07875	0.0408656	0.0580768	1
AAUCAG		0	0	0.0538516	0.0535996	1
AUUAAG	AUΨAAG (916-921), AUUAmAG (1675-1680)	0.446	0.495	0.0207364	0.0180278	3
UAAAAG		0	0	0.0352846	0.0349702	1
CCCCCCG		0	0.0025	0.0296648	0.07932	1
CCCCUUG		0.007	0.01625	0.0601664	0.0402854	1
CCUCUCG		0.016	0.005	0.0512835	0.0450925	1
CCCUUUG	CCCUUΨG (1687-1693)	0.958	0.9925	0.0363318	0.00957427	1
CCACCCG		0.043	0	0.0238747	0.042106	1
ACCCCCG		0.03	0.00375	0.0543139	0.0449768	1
CCCUUAG		0	0.0225	0.0536656	0.0556028	1
CUCUUAG		0.04	0.0225	0.0387298	0.00957427	1
UUCUUAG		0.001	0.00875	0.0347131	0.0209662	1
UAACCCG		0.011	0.015	0.0224722	0.0450925	1
ACUCUAG	ACUCΨAG (292-298)	0.0525	0.256667	0.075	0.0251661	1
ACCCAAG		1	1	0	0	1
UCAUAAG		0.033	0.02625	0.0538052	0.0368273	1
UUCAAAG	ΨUCAAAG (822-828)	0.99	0.98625	0.0173205	0.0149304	1
AUAACUG		0	0	0.0454973	0.043589	1
UAACAAG	UAm6ACAAG (1830-1836)	0.984	0.99375	0.0207364	0.00478714	1
AAUAAUG	AAΨAAΨGmG (861-868)	0.995	0.9975	0.0111803	0.005	1
CCCCCUCG		0	0	0.0472229	0.0535413	1
UUCCUUUG	UUmCCΨUUmG (115-122)	1	1	0	0	1
CUACACUG		0	0	0.0331662	0.0221736	1
AUCCAUUG	AmUCCAUUG (590-597)	0.922	0.95	0.0563028	0.0424264	1
UCUCAAAG	ΨCΨCAAAG (34-41)	1	1	0	0	1
CUAACUAG		0.007	0.00375	0.0299166	0.0249583	1
UUAAAAAG	UUAmAAAAG (666-673)	0.998	0.9975	0.00447214	0.005	1
ACUCUUUCG		0.009	0.03625	0.0406817	0.0330088	1
UUUACUUUG	UmUΨACUUUG (799-807)	1	1	0	0	1
CCUACCAUG		0.025	0	0.0497494	0.0466146	1
CUACUACCG		0	0	0.0477493	0.0444175	1
ACCCAUUCG		0.031	0.0175	0.0364692	0.0298608	1
UUAAUUCCG	ΨUAAUUCCG (1367-1375)	0.976	0.9975	0.0167332	0.005	1
CUUAAUUUG	CΨUAAUUΨG (1237-1245)	1	1	0	0	1
CACCACCAG		0	0.00625	0.0384708	0.0596343	1
UACACACCG		0	0.045	0.0658027	0.0264575	1
CUCCAAUAG	CUCCAAUAGmCG (636-646)	0.975	0.985	0.0327872	0.03	1
AUAACCUCG		0.04	0	ND	ND	1
AAUUCCCAG	m7GAAUΨCCCAG (1639-1648)	1	1	ND	ND	1
ACUAUCUAG		0.075	0.0533333	0.0736546	0.083865	1
UAAUUCCAG	UmAAUUCCAG (627-635)	0.96	0.923333	0.052915	0.070946	1
UAAUUCUAG	UAAmUUCUAG (157-165)	0.618	0.866667	0.475889	0.179258	1
AAAUUCUUG	AAAUΨCUUG (962-970)	0.966	0.9775	0.0240832	0.0206155	1
CAAUAACAG	CAAUAACAGmG (1482-1491)	0.997	1	0.00447214	0	1
AAACCAAAG		0	0.005	0.0216795	0.0208167	1
CCCCUCUCCG		0	0	0.0296648	0.0244949	1
CUCUUUCUCG		0.033	0	0.0496991	0.035	1
ACCCCCUUCG		0	0.00125	0.0787718	0.0103078	1
UUCUAUUUUG		0.032	0.06625	0.0311448	0.0268871	1
UACCUACCUG	pUACCUG (1-6)	1	1	0	0	1
CAUUUAUCAG	CAΨUUAUCAG (216-225)	1.092	1	0.228298	0	1
ACUCAACACG	ACm1acp3ΨCAACACG (1246-1255)	1	1	0	0	1
CUAAUACAUG	CUAAUmACmAUG (168-177)	1.1	1	0.223607	0	1
ACCAUAAACG	ACCAΨAAACG (1077-1086)	0.97	0.9175	0.0187083	0.118427	1
UAUAUUAAAG	UAΨAΨUAAAG (647-656)	0.964	0.9225	0.0750333	0.155	1
AAACUUAAAG		0.011	0.035	0.0378153	0.0310913	1
AAAAAAUUAG	AAAAAAΨΨAG (808-817)	0.991	0.97625	0.0201246	0.0475	1
CCUACCCUACG		0.033	0.01	0.0737902	0.0216025	1
UUAUUCCCAUG		0.006	0.025	0.0207364	0.0173205	1
AACCCCAUUCG		0.014	0.04625	0.0250998	0.0471478	1
AAACCUCACCCG		0.002	0	0.0414729	0.0175	1
CUCAUUAAAUCAG	CUCAmUUAAAΨCAG (96-108)	0.998	0.99375	0.00447214	0.0125	1
CUACCACAUCCAAG	CUACCACAUCmCAAG (453-466)	1	1	0	0	1
CUCCUCUCCUACUUG		0.032	0	0.0248998	0.0499166	1
CCCUAUCAACUUUCG		0.025	0	0.0320156	0.0303795	1
CAAUUAUUCCCCAUG	CAAUUAUΨCCCCAUG (1618-1632)	0.844	0.90125	0.0512835	0.00629153	1
UUUUCAUUAAUCAAG		0	0	0.0212132	0.0238048	1
AUCAAAACCAACCCG		0.025	0.0075	0.0545436	0.0298608	1
UCCCCCAACUUCUUAG	UCCCCCAACUUmCUΨAGmAG (1432-1449)	0.998	1	0.00447214	0	1
AAAAAUAACAAUACAG		0.004	0	0.0364692	0.0502286	1
CAAAUUACCCACUCCCG	CAmAAUUACCCACUCCCG (483-499)	0.988	0.99875	0.0268328	0.0025	1
UCCACUUUAAAUCCUUUAACG	UCCACUΨUAAAmUCCUUUAACG (566-586)	0.864	0.945	0.298546	0.103441	1
ND, Not detected.
a. Stoichiometry of modifications per RNase T1 oligonucleotide was measured by SILNAS. Each value represents the mean or S.D. of ~5 DC patients and ~4 relatives
b. Redundancy of the backbone sequence in RNase T1 digest of this rRNA.

## Sheet: Supplementary Table S4-3
Supplementary Table S4-3. Stoichiometry of PTMs in 28S rRNA from cells of DC patients and healthy controls estimated by SILNAS.
		Stoichimetry of modification /RNase T1 oligonucleotidea
Backbone sequence	Possible modifications (oligonucleotide positions)	DC patients (average)	Relatives (average)	DC patients (S.D.)	Relatives (S.D.)	Redundancy of the backbone sequenceb
CG	CmG (3866-3867)	0.028	1.11022e-16	0.0248998	0.0182574	258
UG	UmG (2402-2403), UmGmUCCUAAG (4197-4205), ΨG (4441-4442,4491-4492), UAΨGmUG (4604-4609)	0.056	0.03	0.0491681	0.0141421	90
AG	AmG (389-390,391-392,2388-2389,4493-4494), AAGmAG (3921-3925), AGmG (4339-4341)	0.091	0.08375	0.031305	0.0228674	104
CCG	CCmG (2847-2849), CCGmG (4018-4021)	0.068	0.04375	0.0228035	0.0660019	76
CUG	CmUG (1868-1870)	0.085	0.123333	0.0288675	0.0321455	18
UCG	ΨCG (4401-4403)	0.0475	0.06	0.04272	0.0781025	32
UUG	CmAGmUUG (2409-2414), UΨGmG (4462-4465), ΨUG (4546-4548,4549-4551)	0.313	0.2925	0.0185742	0.0221736	13
CAG	CAmG (1857-1859), CmAGmUUG (2409-2414)	0.093	0.09625	0.0258844	0.0286865	27
ACG	ACmG (3786-3788)	0.067	0.07125	0.0315436	0.0201556	20
UAG	ΨAG (1569-1571,2826-2828,3938-3940,4975-4977), UAmGmCmAAAUAUUCAAACG (2349-2365)	0.313	0.355	0.0429535	0.0390512	11
AUG	AΨG (3800-3802), AmUG (4541-4543)	0.146	0.16	0.00961769	0.0424264	12
AAG	AAmG (3702-3704), AAGmAG (3921-3925)	0.077	0.06625	0.0408656	0.023585	31
CCCG		0.022	0.0025	0.0407124	0.00957427	20
UCCG		0	0.0225	0.0192354	0.0170783	16
CCUG		0	0	ND	ND	2
CUCG		0.011	0	0.0733485	0.0807646	7
UCUG		0	0	0.0556776	0.132288	1
UUCG		0	0	0.0238747	0.0366003	3
CUUG	CUΨG (3861-3864), CΨUG (3898-3901,4372-4375)	0.374	0.3825	0.0270185	0.0320156	6
UUUG		0	0.005	0.0251661	0.0180278	2
CCAG		0	0	0.0610737	0.0788987	2
CACG		0.059	0.055	0.0469574	0.0331662	8
ACCG	ACmCG (4505-4508)	0.1075	0.11	0.0340343	ND	11
UCAG		0	0	0.0370135	0.0867347	5
UACG	UmACG (4276-4279)	0.266	0.13	0.0403733	ND	4
ACUG	ACΨG (3614-3617,4657-4660)	0.456667	0.466667	0.0351188	0.0378594	4
CAUG	CmAUG (2811-2814)	0.435	0.44	0.0132288	0.01	2
AUCG	AΨCG (2494-2497)	0.225	0.21	0.0320156	0.0216025	4
UUAG	UΨAG (4521-4524)	0.4925	0.4875	0.0262996	0.0359398	2
UAUG	UAΨGmUG (4604-4609)	0.745	0.75	0.0173205	0.129872	1
AUUG	AUUmGmΨUCACCCACUAAUAG (4466-4484)	0.47	0.4425	0.0106066	0.0206155	2
ACAG		0	0	0.0570088	0.0129099	4
CAAG		0	0	0.084217	0.110104	1
AACG	AAmCG (3803-3806)	0.156	0.1525	0.0181659	0.0221736	6
UAAG	ΨAAG (2830-2833)	0.038	0.04875	0.0168077	0.0698063	4
AUAG	AΨAG (1669-1672)	0.301	0.325	0.0397492	0.0173205	3
AAUG	AAΨG (1729-1732), AAΨmG (3795-3798)	0.296	0.24125	0.0517687	0.0896637	6
AAAG	ACCCGmAAmAG (1505-1513)	0.014	0	0.0267862	0.0419325	9
CCCCG		0.067	0.03875	0.0253969	0.0246221	15
CCCUG		0	0	0.0528678	0.0369685	3
CUCCG		0.008	0.00125	0.0327109	0.0370529	3
CCUCG	CCUCGmUCAUCUAAUUAG (3767-3783)	0.199	0.1825	0.0406817	0.015	5
CUCUG		0	0	0.0414729	0.0106066	1
CCUUG		0	0	0.0427785	0.0537742	2
UCCUG		0.03	0.025	0.0182574	0.01	3
UUCCG		0	0.0025	0.0359398	0.0262996	3
UCUCG		0	0.00375	0.0460435	0.0573549	2
UUUCG	ΨUUCG (4966-4970)	0.603	0.90875	0.167392	0.0404918	1
UCUUG	ACCCGmUCUUG (1299-1308)	0.356	0.375	0.0232916	0.03	2
CACCG		0	0	0.163875	0.0550757	1
CCCAG	CCCmAG (3678-3682)	0.177	0.266667	0.122045	0.0251661	4
CCACG		0.029	0.03	0.0167332	0.0382971	2
ACCCG	ACCCGmUCUUG (1299-1308), ACCCGmAAmAG (1505-1513)	0.219	0.2275	0.0213307	0.0221736	8
CUCAG		0	0	0.0674166	0.0826136	2
CUACG		0	0	0.0404145	0.0556776	1
CCAUG		0	0	0.0524404	0.0645497	2
CCUAG		0.016	0.03	0.0509166	0.0559762	3
CAUCG		0.015	0.04	0.111692	ND	1
UACCG		0.022	0.02875	0.0305369	0.00853913	1
UCCAG		0.016	0.0125	0.0973653	0.0877021	1
ACCUG		0	0	0.0408656	0.0217466	2
UCACG		0	0	0.0821888	0.035678	1
AUCCG		0.006	0.005	0.0194936	0.0208167	1
UUCAG	GmUUmCAGmACAUΨUG (4588-4600)	0.472	0.455	0.0204939	0.0212132	2
UUUAG	m3UUΨAG (4500-4504)	0.9975	1	0.005	0	1
CCAAG	CmCAAG (3848-3852)	0.293	0.26375	0.0156525	0.0170171	3
ACCAG		0.021	0	0.0587792	0.0160078	1
AACCG		0	0.00125	0.0198746	0.0225	2
CUAAG		0.017	0	0.0185742	0.0708725	1
CAAUG		0.007	0.0125	0.0185742	0.0221736	1
UAACG	UAm6ACG (4188-4192)	0.346	0.3525	0.0108397	0.0170783	3
ACAUG		0.016	0.05625	0.0336155	0.0256174	2
AUCAG		0.0166667	0.01375	0.118462	0.0394493	1
AUACG		0	0	0.0240832	0.0351188	1
AACUG		0	0	0.0474342	0.045	2
UUAAG		0.011	0.00333333	0.0245967	0.0152753	2
UAUAG		0	0	0.0399375	0.0228674	1
AUUAG		0.013	0	0.0185742	0.0221736	1
AACAG	AACAmG (2799-2803)	0.332	0.31375	0.0083666	0.0179699	3
AAACG		0	0	0.0281514	0.0118145	2
UAAAG		0.002	0	0.0268328	0.00629153	1
AUAAG		0	0.0075	0.0626897	0.0206155	1
AAAAG		0	0	0.0888116	0.0306526	3
CCCCCG		0	0	0.0586941	0.0103078	6
CCUCCG		0	0	0.0533854	0.0205649	1
CCCUCG		0	0	0.0288097	0.0143614	2
UCCCCG		0.035	0	0.04	0.0386221	2
CCUCUG		0.02	0.0183333	0.0360555	0.0388373	1
CCCUUG		0	0.00666667	0.011547	0.0378594	1
UCUCCG		0	0	ND	0.0424264	1
UCCUCG	U-OH (5034:3'end)	0.96875	0.985	0.0131498	0.015	1
CUCUCG		0	0	0.0206155	0.054064	3
CUUCUG		0	0.04	0.0148324	0.0182574	2
CCCCAG		0	0.0175	0.0361248	0.0618466	1
CCCACG		0	0.015	0.0415933	0.0479583	1
CACCCG		0.007	0	0.0363318	0.0962635	1
ACCCUG		0	0	0.0443847	0.0221736	1
CACUCG		0	0.005	0.037182	0.0412311	1
AUCCCG		0	0.04375	0.031305	0.0170171	2
ACUCUG		0	0.01375	0.0490408	0.0464354	1
AUCUUG	AUCmUUG (2336-2341), AΨCUΨG (4262-4267)	0.984	0.995	0.00547723	0.0057735	2
CCCAAG		0.031	0	0.046422	0.0442295	1
CCAAUG		0	0	0.0120416	0.0507239	1
AACCUG		0	0	0.0545436	0.04272	1
AAUCCG		0	0	0.0250998	0.0221265	3
UUACAG		0.021	0.015	0.0270185	0.0173205	1
ACUUAG		0	0	0.0384708	0.0375	1
UUCAAG		0.052	0.0425	0.0594348	0.0221736	1
AUUAUG		0	0	0.0327109	0.0567891	1
ACCAAG		0.012	0.06625	0.0589067	0.143607	1
AAACCG		0.008	0.01875	0.0305369	0.0342479	1
UCAAAG	ΨCAAmAG (3694-3699)	0.993	0.98875	0.0067082	0.00629153	1
UAAACG	GmUAAACG (3723-3729)	0.413	0.411667	0.0307409	0.0104083	2
AACAUG		0.03	0	0.0483477	0.0278014	1
AAUCAG		0	0	0.0219089	0.0303795	1
AUAUAG		0	0	0.04272	0.025	1
CAAAAG		0	0	0.0386329	0.0278014	1
AAAAUG	AAAAUmG (2026-2032)	0.346	0.3125	0.325008	0.351603	1
AAUAAG		0	0	0.0243926	0.0182574	1
CCCCCCG		0	0.00875	0.0449166	0.03966	3
UCCCCCG		0	0	0.0432435	0.0676233	4
CUCCCCG		0	0.02625	0.0523689	0.0502286	3
CCCUUCG		0	0	0.04114	0.034641	1
CUUUUUG		0	0.005	0.0466905	0.0450925	1
UCCCCAG		0	0	0.0253476	0.0209662	1
CCUCACG		0	0	0.0317017	0.0432049	1
AUCCCCG		0	0	0.0472229	0.0262996	1
UUCCAUG		0	0	0.0339116	0.0745403	1
AUUUCUG	AUUΨCUG (3671-3677)	0.997	1	0.00447214	0	1
ACCCCAG	ACCmCCAG (1921-1927)	0.076	0.08	0.0651345	0.117757	1
ACCUCAG		0.01	0.015	0.0316228	0.0129099	1
AAUCCCG		0	0	0.0411704	0.05	2
UCCUAAG	UmGmUCCUAAG (4197-4205)	0.96625	0.9525	0.023585	0.0320156	1
CUCUAAG		0.025	0.025	0.0655744	0.0544671	1
ACUCUAG	ACUmCUAG (3902-3908)	0.979	0.97875	0.0124499	0.0143614	1
ACAUUUG	GmUUmCAGmACAUΨUG (4588-4600)	0.988	0.98875	0.00447214	0.0103078	1
UUCAUAG	UΨCAΨAG (4389-4395)	0.999	1	0.00223607	0	1
AACUUUG		0	0.00375	0.045	0.0330088	2
UUUUAAG	UUUΨAAG (4328-4334)	0.592	0.9725	0.11077	0.0320156	1
CCCAAAG		0.01	0.00875	0.0511126	0.0332603	1
ACCCAAG		1	1	0	0	1
CCAAAUG	Cm5CAAAmUG (3760-3766)	0.996	1	0.00547723	0	1
UCAAACG		0	0.01625	0.0538052	0.0110868	1
CAAAUCG		0.005	0.00375	0.041833	0.0652399	1
AUAACUG		0	0	0.0318983	0.0483692	1
AACUAUG	AAmCΨAUG (1520-1526)	0.993	0.98875	0.00974679	0.00853913	1
ACACAAG		0.005	0	0.0287228	0.0478714	1
AAACACG	m1AAmACAmCG (1309-1315)	1	0.99875	0	0.0025	1
AACAAUG	AACAAUmG (2819-2825)	0.976	0.98	0.0260768	0.0182574	1
AAUACAG	AAΨACAG (4280-4286)	0.927	0.9725	0.0463141	0.00957427	1
CCCCCCCG		0	0.05125	0.0457712	0.0645981	2
CCCCCUCG		0	0	0.038308	0.03	1
UCCCCCCG		0.004	0	0.0326726	0.0217466	1
CUCCCUCG		0	0	0.0885014	0.0718215	1
UCUCCUCG		0.025	0.02875	0.0390512	0.0440407	1
UCUUCCCG		0	0	0.0235584	0.0557337	1
UCCUUCUG		0	0.001875	0.0669328	0.0668136	1
UUCUCUCG		0.027	0.03375	0.0345688	0.0286865	1
CACCCCCG		0	0.005	0.0282843	0.0208167	1
AUCCUUCG	AΨCCUUm5CG (4411-4418)	1	1	0	0	1
ACCUUUUG	ACCUUΨUG (4318-4325)	0.991	0.995	0.0124499	0.01	1
CACCACCG		0.005	0	0.0187083	0.023585	1
AAUCCCCG		0.031	0.02	0.0568331	0.052915	1
CCUCUAAG		0	0	0.0691375	0.01	1
CUCAUCAG		0	0.00875	0.0589067	0.0217466	1
UCUCCAAG	UCUCmCAAG (2788-2795)	0.93	0.891667	0.0391578	0.0500833	1
UACACCUG		0	0	0.0347131	0.011547	1
UAACUUCG	UAACUUCGmG (2856-2864)	0.84125	0.8625	0.060329	0.0689807	1
UAAUCCUG	UAAmUCCUG (4558-4565)	0.623	0.61625	0.150483	0.111757	1
AUCUAUUG		0	0	0.0690652	0.0450925	1
AUUUUCAG	AΨUUUCAG (4268-4275)	0.937	1	0.0582666	0	1
ACUAAUCG		0	0.02875	0.025	0.0383786	1
AAACUCUG		0.007	0	0.0506952	0.0347311	1
UAACUAUG	ΨAAmCΨAΨG (3737-3744)	1	1	0	0	1
CAUAUUAG		0.001	0.02875	0.0604566	0.0487126	1
UCAACAAG		0.001	0.0125	0.045607	0.0275379	1
AAAAUCCG		0.017	0.0125	0.0366742	0.0478714	1
AAUUUAAG		0.027	0.04125	0.0449444	0.0466146	1
UCCCCCCCG		0.014	0.0175	0.0147479	0.045	1
UCUCCCCCG		0.0025	0	0.103078	0.011547	1
CCCUUCCCG		0	0	0.0476445	0.0776745	1
UUCCCUCCG		0	0.00125	0.0297069	0.0366003	1
UUCCUCCCG		0	0	0.04219	0.030957	1
CCUCUCCAG		0.005	0	0.0595819	0.0188746	1
CCACUUUUG	CCACΨUΨUG (1843-1851)	1	1	0	0	1
AUCCUUCUG		0	0	0.0552268	0.0465475	1
UUUUAUCCG		0.03375	0.05	0.0769605	0.02	1
AAUCCCCCG		0.035	0.02	0.0409268	0.034641	1
UUACCACAG		0	0	0.0268328	0.0359398	1
UCUAACACG	UCmUAACACG (1326-1334)	0.889	0.90875	0.0515267	0.0569173	1
UAAAUCUCG		0	0.01625	0.0436749	0.0149304	1
AAACCACAG	AAACCACAmG (3839-3847)	0.574	0.5575	0.0497996	0.04272	1
CCCUCCCCCG		0.058	0.03	0.0396232	0.0216025	1
UCCUCCCUCG		0.037	0.025	0.0862844	0.0675771	1
CCCCACCCCG		0	0.0325	0.0683191	0.030957	1
CCCACCCCCG		0	0.0325	0.0623498	0.030957	1
UUUCCCUCAG	UUUCCCΨCAG (1658-1667)	0.815	0.98375	0.134815	0.00478714	1
AUCUUUCCCG		0	0.00625	0.0187083	0.0160078	1
CCCAUACCCG		0.036	0	0.0181659	0.0493921	1
CUACCAUCUG	CUACCAΨCUG (4637-4646)	0.714	0.785	0.0517687	0.0793725	1
AUUCCCACUG	AmUUCCCACUG (3809-3818)	0.969	0.985	0.0288097	0.01	1
AUUCCCUCAG		0.035	0.0125	0.0229129	0.0590903	1
AAACCUCCCG		0	0	0.0207364	0.0075	1
AUUCAACCCG		0	0	0.0628987	0.0129099	1
CUAAAUACCG		0.013	0.01875	0.0511859	0.0580768	1
AACCAUCUAG		0.011	0	0.0510392	0.0306526	1
AAUCAACUAG		0.012	0	0.0313449	0.0209662	1
AAAUUCAAUG	AAAUΨCAAΨG (3705-3714)	0.927	0.93375	0.0659166	0.0731864	1
CUCCCUCCCCG		0.842	0.735	0.15454	0.130767	1
UCCUUCCCCCG		0.53625	0.506667	0.149185	0.249867	1
CCCCCCCCACG		0.025	0	0.0380789	0.0239357	1
CACCCCCCUCG		0	0.00625	0.0590974	0.0303795	1
UUUUUUCACUG		0	0	0.0368103	0.0480234	1
CUACCCACCCG		0	0	0.0289396	0.00629153	1
CAUUUCCACCG		0.026	0	0.031504	0.0131498	1
ACUCUCUUAAG	ACΨCΨCUUAAG (3745-3755)	1	1	0	0	1
AAUUCACCAAG		0	0	0.0338378	0.0262996	1
AAACUAACCAG		0.028	0.05	0.0334664	0.0316228	1
AAACCCCCCCCG		0.031	0	0.0357771	0.0556028	1
UACCCAUAUCCG	UACCCAmUAUCCG (2769-2780)	0.834	0.87125	0.107203	0.0779289	1
CUAAACCAUUCG	CUAAACCAΨUCG (4929-4940)	0.818	0.91125	0.054037	0.0409013	1
UCAUCUAAUUAG	CCUCGmUCAUCUAAUUAG (3767-3783)	1	1	0	0	1
CCCCCCCCCCACG		0.809	0.8225	0.102981	0.131244	1
CCCUACCCCCCCG		0.003	0.035	0.0373497	0.130256	1
ACCCCUCCACCCG		0.029	0.05125	0.025593	0.0455293	1
UUUUACCCUACUG		0.025	0	0.0482183	0.0436606	1
UUCUCUUUUCUUUG	UUCUCUUΨUCUUUG (2612-2625)	0.874	0.965	0.0379803	0.0129099	1
CCACCCCUCCCACG		0.046	0.04375	0.0403733	0.0286865	1
UAACAACUCACCUG		0	0	0.0151658	0.0149304	1
CAAAUAUUCAAACG	UAmGmCmAAAUAUUCAAACG (2349-2365)	1	1	0	0	1
CCCUCCCUUCCCCCG		0.036	0	0.0581378	0.0458939	1
CUCUCCCCCCUCCCG		0.059	0.00625	0.0566127	0.0512144	1
CCCCCCCCCUCCACG		0.822	0.90125	0.14708	0.0818917	1
CUCUUCCUAUCAUUG	CmΨCUUCCUAUCAUUG (4426-4440)	1	1	0	0	1
UUCACCCACUAAUAG	AUUmGmΨUCACCCACUAAUAG (4466-4484)	1	1	0	0	1
UAAACUCCAUCUAAG		0	0	0.0487852	0.0275	1
UCCUCCCCCCUCCCCG		0.023	0.0275	0.0988433	0.0680074	1
UCCUCCUCCUCCCCCG		0.082	0.12625	0.0806691	0.0549811	1
AAAUACCACUACUCUG	AAAUACCACmUACUCUG (4024-4039)	1	0.99625	0	0.00478714	1
UUUAAUUAAAACAAAG	ΨUUAAUUAAAACAAAG (3618-3633)	0.993	0.99875	0.0083666	0.0025	1
UUCCCCCCUCCUCCUCG		0	0.03	0.0585662	0.0547723	1
CCUCCUCCCCUCCUCCCG		0	0.0075	0.0083666	0.0403113	1
UCCCUACCUACUAUCCAG	UCmCCΨACCUACΨAΨCCAG (3819-3836)	1	1	0	0	1
CCCCUCCUCCUCCUCCCCG		0.026	0.075	0.06138	0.0842615	1
CCCCCCCCCCCACCCCACG		0.895	0.9525	0.0940744	0.04272	1
CUCUCCCACCCCUCCUCCCCG		0.029	0.0225	0.0374833	0.0531507	1
CCCUCUCUCUCUCUCUCUCCCCCG		0.18	0.17375	0.176494	0.067992	1
AUCUCAACCUAUUCUCAAACUUUAAAUG	AUCUmCAACCΨAΨΨCUCAAACUUΨAAAUG (1757-1784)	0.982	1	0.0402492	0	1
ND, Not detected.
a. Stoichiometry of modifications per RNase T1 oligonucleotide was measured by SILNAS. Each value represents the mean or S.D. of ~5 DC patients and ~4 relatives

## Sheet:  Supplementary Table S5
Supplementary Table S5. Positions and types of PTMs in human rRNAs identified by SILNAS.
			RNase T1 fragments			RNase A fragments			TK6 cells		Hela cells
RNA	Position of PTM	PTM	Fragment identifieda	Identification methodb	Position(s) of candidate fragment(s)c	Fragment identifieda	Identification methodb	Position(s) of candidate fragment(s)c	Stoichiometry (%) of the PTM	Labeling and digestion methodd	Stoichiometry (%) of the PTM	Labeling and digestion methodd
5S	1	pppG	pppGp	ND		pppGUp	M	1-2
5S	120	U-OH	CUU-OH	M		U-OH	ND	NA
5.8S	1	pC	pCGp	M	1-2	pCp	ND	NA
5.8S	14	Um	UmGp	M	14-15, 30-31, 69-70	GGUmGGAUp	A,M	12-18	4.5716	N, RNase T1, SA	11	N, RNase T1, SA
5.8S	55	Ψ	CΨGp	M,56dU	54-56	Ψp	ND	NA	60.3947	G, RNase T1	80	G, RNase T1
5.8S	69	Ψ	ΨGp	M,56dU	14-15, 30-31, 69-70	GΨp	M,56dU	29-30, 33-34, 68-69, 143-144, 151-152	61.4708	N, RNase T1, SA	88	N, RNase T1, SA
5.8S	75	Gm	AAUUGmCAGp	A,M	71-78	GmCp	M	31-32, 46-47, 56-57, 75-76, 106-107, 112-113, 139-140, 154-155	87.2837	G, RNase T1	92	G, RNase T1
5.8S	157	U-OH	CUU-OH	M	155-157	U-OH	ND	NA
18S	1	pU	pUACCUGp	A,M	1-6	pUp	ND	NA
18S	27	Am	CAUAmUGp	A,M	24-29	AmUp	M	NA	100	G, H,RNase T1	96	G, RNase T1
18S	34	Ψ	ΨCΨCAAAGp	M,56dU	34-41	GΨp	M,56dU	NA	100	U/C, H,RNase A	100	N, RNase T1
18S	36	Ψ	ΨCΨCAAAGp	M,56dU	34-41	Ψp	ND	NA	82.2288	N, RNase T1	93.4258	N, RNase T1
18S	93	Ψ	AAΨGp	M,56dU	91-94, 560-563, 1011-1014	GAAΨp	M,56dU	90-93	87.0675	U/C, RNase A	93	G, RNase T1
18S	99	Am	CUCAmUUAAAΨCAGp	A,M	96-108	AmUp	M	NA	99.0107	N, RNase T1	94.0855	N, RNase T1
18S	105	Ψ	CUCAmUUAAAΨCAGp	M,56dU	96-108	AAAΨp	M,56dU	102-105, 484-487, 574-577	99.2123	U/C, H,RNase A	100	N, RNase T1
18S	109	Ψ	ΨUAUGp	M,56dU	109-113	AGΨp	M,56dU	19-21, 79-81, 107-109, 376-378, 512-514, 664-666, 679-681, 1070-1072, 1344-1346, 1405-1407, 1647-1649, 1731-1733	98.8674	G, RNase T1	99	G, RNase T1
18S	116	Um	UUmCCΨUUmGp	A,M	115-122	UmCp	M	NA	98	N, RNase T1	99.0603	N, RNase T1
18S	119	Ψ	UUmCCΨUUmGp	M,56dU	115-122	Ψp	ND	NA	94	N, RNase T1	98.1271	N, RNase T1
18S	121	Um	UUmCCΨUUmGp	A,M	115-122	UmGGUp	M	5-8, 121-124, 287-290, 609-612, 893-896, 1347-1350, 1364-1367	98	N, RNase T1	97.9786	N, RNase T1
18S	159	Am	UAAmUUCUAGp	A,M	157-165	AAmUp	M	158-160, 170-172, 528-530, 554-556, 628-630, 640-642, 864-866, 1023-1025, 1240-1242, 1369-1371, 1483-1485, 1619-1621	95.9346	G, RNase T1	92	G, RNase T1
18S	166	Am	AmGp	M	NA	AGAmGCp	A,M	164-168, 990-994	100.372	U/C, RNase A	100	U/C, RNase A
18S	172	Um	CUAAUmACmAUGp	A,M	168-177	AAUmACmAUp	A,M	170-176	96	N, RNase T1	100	N, RNase T1
18S	174	Cm	CUAAUmACmAUGp	A,M	168-177	AAUmACmAUp	A,M	170-176	92	N, RNase T1	90.5748	N, RNase T1
18S	210	Ψ	AΨGp	M,56dU	209-211, 371-373, 763-765, 1087-1089, 1100-1102, 1498-1500, 1508-1510, 1601-1603, 1724-1726	GGGGGGGAΨp	M,56dU	202-210	83.1853	U/C, RNase A	81	U/C, RNase A
18S	218	Ψ	CAΨUUAUCAGp	M,56dU	216-225	AΨp	M,56dU	NA	100	G, RNase T1	100	G, RNase T1
18S	296	Ψ	ACUCΨAGp	M,56dU	292-298	Ψp	ND	NA	25.0537	G, RNase T1	NA	NA
18S	354	Um	UCUmGp	A,M	352-355, 607-610, 1362-1365, 1492-1495	UmGCp	M	15-17, 87-89, 354-356, 658-660, 661-663, 743-745, 946-948, 1004-1006, 1178-1180, 1232-1234, 1519-1521, 1616-1618, 1668-1670, 1685-1687, 1854-1856	19.6934	G, H,RNase T1
18S	406	Ψ	ΨGp	M,56dU	NA	GGGΨp	M,56dU	403-406, 1157-1160, 1320-1323, 1575-1578, 1656-1659	87.1208	U/C, H,RNase A
18S	428	Um	AUUmCCGp	A,M	426-431, 1313-1318	UmCp	M	NA	76.2705	G, RNase T1	78	G, RNase T1
18S	436	Gm	AGmGp	M	435-437, 508-510, 545-547, 587-589, 599-601, 715-717, 908-910, 922-924, 957-959, 1042-1044, 1448-1450, 1637-1639, 1735-1737, 1815-1817	GGAGAGmGGAGCp	A,M	431-441	75.552	U/C, RNase A	57	U/C, RNase A
18S	462	Cm	CUACCACAUCmCAAGp	A,M	453-466	CmCp	M	NA	100	G, RNase T1	100	G, RNase T1
18S	468	Am	AmAGp	M	468-470, 794-796, 1049-1051, 1208-1210, 1790-1792, 1818-1820, 1859-1861	AAGGAmAGGCp	A,M	464-472	99.1541	U/C, RNase A	99	U/C, RNase A
18S	484	Am	CAmAAUUACCCACUCCCGp	A,M	483-499	AmAAUp	A,M	102-105, 484-487, 574-577	97.3049	G, RNase T1	100	G, RNase T1
18S	509	Gm	AGmGp	M	435-437, 508-510, 545-547, 587-589, 599-601, 715-717, 908-910, 922-924, 957-959, 1042-1044, 1448-1450, 1637-1639, 1735-1737, 1815-1817	GGGGAGmGUp	A,M	504-511	97.9571	U/C, RNase A	96	U/C, RNase A
18S	512	Am	UAmGp	M	21-23, 375-377, 511-513, 678-680, 1069-1071, 1844-1846	AmGUp	M	19-21, 79-81, 107-109, 376-378, 512-514, 664-666, 679-681, 1070-1072, 1344-1346, 1405-1407, 1647-1649, 1731-1733	83.3928	G, H,RNase T1	NA	NA
18S	517	Cm	ACmGp	M	181-183, 336-338, 408-410, 516-518, 926-928, 983-985, 1052-1054, 1204-1206, 1793-1795	GACmGAAAAAUp	A,M	515-524	100	U/C, RNase A	100	U/C, RNase A
18S	572	Ψ	UCCACUΨUAAAmUCCUUUAACGp	M,56dU	566-586	Ψp	ND	NA	97	N, RNase T1	100	N, RNase T1
18S	576	Am	UCCACUΨUAAAmUCCUUUAACGp	A,M	566-586	AAAmUp	A,M	102-105, 484-487, 574-577	96.23	U/C, H,RNase A	73.0264	N, RNase T1
18S	590	Am	AmUCCAUUGp	A,M	590-597	GAGGAmUp	A,M	586-591	72.4519	G, RNase T1	95	G, RNase T1
18S	601	Gm	GmGp	M	NA	GGAGGmGCp	A,M	597-603	89.1005	U/C, RNase A	91	U/C, RNase A
18S	609	Ψ	UCΨGp	M,56dU	352-355, 607-610, 1362-1365, 1492-1495	Ψp	ND	NA	89.9419	G, H,RNase T1	NA	NA
18S	621	Cm	CmCGp	M	72-74, 178-180, 263-265, 277-279, 310-312, 381-383, 621-623, 710-712, 839-841, 930-932, 950-952, 1090-1092, 1127-1129, 1336-1338, 1564-1566, 1755-1757	AGCmCp	A,M	244-247, 619-622, 1465-1468	62.1891	G, H,RNase T1	NA	NA
18S	627	Um	UmAAUUCCAGp	A,M	627-635	GGUmAAUp	A,M	155-160, 625-630	99.3305	G, H,RNase T1	NA	NA
18S	644	Gm	CUCCAAUAGmCGp	A,M	636-646	AGmCp	M	22-24, 244-246, 473-475, 616-618, 619-621, 634-636, 643-645, 771-773, 854-856, 1133-1135, 1301-1303, 1465-1467, 1545-1547	98.3433	G, RNase T1	100	G, RNase T1
18S	649	Ψ	UAΨAΨUAAAGp	M,56dU	647-656	AΨp	M,56dU	NA	93	N, RNase T1	98.1046	N, RNase T1
18S	651	Ψ	UAΨAΨUAAAGp	M,56dU	647-656	AΨp	M,56dU	NA	93	N, RNase T1	98.36	N, RNase T1
18S	668	Am	UUAmAAAAGp	A,M	666-673	AmAAAAGCp	M	668-674	99.0659	G, RNase T1	100	G, RNase T1
18S	681	Ψ	ΨUGmGp	M,56dU	681-684, 892-895, 1346-1349	AGΨp	M,56dU	19-21, 79-81, 107-109, 376-378, 512-514, 664-666, 679-681, 1070-1072, 1344-1346, 1405-1407, 1647-1649, 1731-1733	67	N, H,RNase T1	86.3537	N, RNase T1
18S	683	Gm	ΨUGmGp	A,M	681-684, 892-895, 1346-1349	GmGAΨp	M	145-148, 683-686, 845-848, 1722-1725, 1743-1746	99	N, H,RNase T1	NA	NA
18S	686	Ψ	AΨCUUGp	M,56dU	685-690	GmGAΨp	M,56dU	145-148, 683-686, 845-848, 1722-1725, 1743-1746	95.0032	G, RNase T1	98	G, RNase T1
18S	797	Cm	CmGp	M	NA	GAAGCmGUmUp	A,M	793-800	68.2297	U/C, RNase A	NA	NA
18S	799	Um	UmUΨACUUUGp	M	799-807	GAAGCmGUmUp	A,M	793-800	97.839	N, RNase T1	97.0023	N, RNase T1
18S	801	Ψ	UmUΨACUUUGp	M,56dU	799-807	Ψp	ND	NA	100	N, RNase T1	100	N, RNase T1
18S	814	Ψ	AAAAAAΨΨAGp	M,56dU	808-817	GAAAAAAΨp	M,56dU	807-814	100	U/C, RNase A	NA	NA
18S	815	Ψ	AAAAAAΨΨAGp	M,56dU	808-817	Ψp	ND	NA	100	N, RNase T1	NA	NA
18S	822	Ψ	ΨUCAAAGp	M,56dU	822-828	GΨp	M,56dU	NA	99.0433	G, RNase T1	99	G, RNase T1
18S	863	Ψ	AAΨAAΨGmGp	M,56dU	861-868	AGGAAΨp	M,56dU	858-863	94.8166	U/C, RNase A	100	N, RNase T1
18S	866	Ψ	AAΨAAΨGmGp	M,56dU	861-868	AAΨp	M,56dU	158-160, 170-172, 528-530, 554-556, 628-630, 640-642, 864-866, 1023-1025, 1240-1242, 1369-1371, 1483-1485, 1619-1621	87.6307	U/C, H,RNase A	96.9205	N, RNase T1
18S	867	Gm	AAΨAAΨGmGp	A,M	861-868	GmGAAUp	M	558-562, 867-871	27.9091	U/C, H,RNase A	47.6416	N, RNase T1
18S	897	Ψ	UΨUUCGp	M,56dU	896-901	Ψp	ND	NA	23.1309	G, RNase T1	33	G, RNase T1
18S	918	Ψ	AUΨAAGp	M,56dU	42-47, 916-921, 1675-1680	Ψp	ND	NA	42.4993	G, H,RNase T1	NA	NA
18S	966	Ψ	AAAUΨCUUGp	M,56dU	962-970	Ψp	ND	NA	89.3383	G, RNase T1	97	G, RNase T1
18S	1004	Ψ	CAUUΨGp	M,56dU	1000-1005	Ψp	ND	NA	97.0802	G, RNase T1	98	G, RNase T1
18S	1031	Am	AAmCGp	A,M	348-351, 1030-1033, 1382-1385, 1633-1636	AAGAAmCp	A,M	1027-1032	97.3316	U/C, RNase A	98	U/C, RNase A
18S	1045	Ψ	ΨΨCGp	M,56dU	422-425, 1045-1048	GGAGGΨp	M,56dU	1040-1045	91.6476	U/C, H,RNase A	NA	NA
18S	1046	Ψ	ΨΨCGp	M,56dU	422-425, 1045-1048	Ψp	ND	NA	100	N, H,RNase T1	NA	NA
18S	1056	Ψ	AΨCAGp	M,56dU	1055-1059	GAΨp	M,56dU	10-12, 312-314, 370-372, 425-427, 762-764, 915-917, 1054-1056, 1086-1088, 1099-1101, 1298-1300, 1312-1314, 1356-1358, 1375-1377, 1497-1499, 1600-1602, 1674-1676, 1718-1720	93.1698	G, RNase T1	90	G, RNase T1
18S	1081	Ψ	ACCAΨAAACGp	M,56dU	1077-1086	AΨp	M,56dU	NA	93.5154	G, RNase T1	100	G, RNase T1
18S	1136	Ψ	CΨUCCGp	M,56dU	1135-1140	Ψp	ND	NA	7.4043	G, RNase T1	<5	G, RNase T1
18S	1174	Ψ	UAΨGp	M,56dU	1172-1175	AΨp	M,56dU	NA	100	G, H,RNase T1	100	G, RNase T1
18S	1177	Ψ	ΨUGp	M,56dU	8-10, 657-659, 681-683, 892-894, 1177-1179, 1346-1348, 1585-1587, 1672-1674	GGΨp	M,56dU	6-8, 74-76, 113-115, 122-124, 155-157, 240-242, 288-290, 373-375, 394-396, 610-612, 625-627, 704-706, 880-882, 894-896, 1175-1177, 1324-1326, 1327-1329, 1348-1350, 1365-1367, 1424-1426, 1726-1728, 1795-1797	100	G, H,RNase T1	NA	NA
18S	1232	Ψ	CCΨGp	M,56dU	441-444, 842-845, 1230-1233	Ψp	ND	NA	98.3944	G, RNase T1	NA	NA
18S	1238	Ψ	CΨUAAUUΨGp	M,56dU	1237-1245	Ψp	ND	NA	96.8388	N, RNase T1	92.5882	N, RNase T1
18S	1244	Ψ	CΨUAAUUΨGp	M,56dU	1237-1245	Ψp	ND	NA	100	N, RNase T1	100	N, RNase T1
18S	1248	m1acp3Ψ	ACm1acp3ΨCAACACGp	A,M	1246-1255	m1acp3Ψp	ND	NA	100	G, RNase T1	100	G, RNase T1
18S	1272	Cm	CCmCGp	A,M	728-731, 790-793, 833-836, 1271-1274, 1703-1706	CmCp	M	NA	47.1763	G, H,RNase T1	NA	NA
18S	1288	Um	AUmUGp	A,M	1287-1290, 1295-1298, 1476-1479, 1614-1617, 1719-1722	AGGAUmUp	M	1284-1289	97.629	U/C, H,RNase A	72	U/C, RNase A
18S	1326	Um	UmGp	M	NA	GGUmGGmUp	A,M	1324-1329	100	N, H, RNase A	NA	NA
18S	1328	Gm	GmUGp	M	289-291, 395-397, 405-407, 611-613, 959-961, 1322-1324, 1325-1327, 1328-1330, 1349-1351, 1847-1849	GGUmGGmUp	A,M	1324-1329	99.7179	N, H, RNase A	NA	NA
18S	1337	ac4C	Cac4CGp	A,M	72-74, 178-180, 263-265, 277-279, 310-312, 381-383, 621-623, 710-712, 839-841, 930-932, 950-952, 1090-1092, 1127-1129, 1336-1338, 1564-1566, 1755-1757	ac4Cp	ND	NA	79.2419	G, H,RNase T1	NA	NA
18S	1347	Ψ	UΨGp	M,56dU	8-10, 657-659, 681-683, 892-894, 1177-1179, 1346-1348, 1585-1587, 1672-1674	Ψp	ND	NA	98.3518	G, H,RNase T1	NA	NA
18S	1367	Ψ	ΨUAAUUCCGp	M,56dU	1367-1375	GGΨp	M,56dU	6-8, 74-76, 113-115, 122-124, 155-157, 240-242, 288-290, 373-375, 394-396, 610-612, 625-627, 704-706, 880-882, 894-896, 1175-1177, 1324-1326, 1327-1329, 1348-1350, 1365-1367, 1424-1426, 1726-1728, 1795-1797	98.3081	G, RNase T1	100	G, RNase T1
18S	1383	Am	AAmCGp	A,M	348-351, 1030-1033, 1382-1385, 1633-1636	GAAmCp	A,M	347-350, 1381-1384, 1587-1590, 1632-1635, 1799-1802, 1849-1852	98.4277	G, H,RNase T1	NA	NA
18S	1391	Cm	ACUCmUGp	A,M	1388-1393	CmUp	M	NA	95.2466	G, RNase T1	96	G, RNase T1
18S	1442	Um	UCCCCCAACUUmCUΨAGmAGp	M	1432-1449	UmCp	M	NA	77.9396	N, RNase T1	96.3754	N, RNase T1
18S	1445	Ψ	UCCCCCAACUUmCUΨAGmAGp	M,56dU	1432-1449	Ψp	ND	NA	89.9802	N, RNase T1	100	N, RNase T1
18S	1447	Gm	UCCCCCAACUUmCUΨAGmAGp	M	1432-1449	AGmAGGGACp	M	1446-1453	33.895	U/C, RNase A	39.3822	N, RNase T1
18S	1490	Gm	CAAUAACAGmGp	A,M	1482-1491	AGmGUp	A,M	1489-1492, 1845-1848	100	G, RNase T1	100	G, RNase T1
18S	1625	Ψ	CAAUUAUΨCCCCAUGp	M,56dU	1618-1632	Ψp	ND	NA	78.8844	G, RNase T1	69	G, RNase T1
18S	1639	m7G	m7GAAUΨCCCAGp	A,M	1639-1648	GAGm7GAAUp	A,M	1636-1642	100	U/C, RNase A	100	N, RNase T1
18S	1643	Ψ	m7GAAUΨCCCAGp	M,56dU	1639-1648	Ψp	ND	NA	96.1527	N, RNase T1	91.7947	N, RNase T1
18S	1668	Um	CUUmGp	M	30-33, 1666-1669	UmGCp	M	15-17, 87-89, 354-356, 658-660, 661-663, 743-745, 946-948, 1004-1006, 1178-1180, 1232-1234, 1519-1521, 1616-1618, 1668-1670, 1685-1687, 1854-1856	7.78079	G, H,RNase T1	<5	G, RNase T1
18S	1678	Am	AUUAmAGp	A,M	42-47, 916-921, 1675-1680	AmAGUp	A,M	60-63, 604-607, 1454-1457, 1650-1653, 1678-1681	93.8364	G, H,RNase T1	NA	NA
18S	1692	Ψ	CCCUUΨGp	M,56dU	1687-1693	Ψp	ND	NA	97.9557	G, RNase T1	100	G, RNase T1
18S	1703	Cm	CmCCGp	A,M	728-731, 790-793, 833-836, 1271-1274, 1703-1706	GCmCp	M	16-18, 177-179, 276-278, 320-322, 355-357, 380-382, 385-387, 613-615, 709-711, 727-729, 737-739, 744-746, 754-756, 841-843, 949-951, 1005-1007, 1089-1091, 1126-1128, 1500-1502, 1552-1554, 1563-1565, 1686-1688, 1702-1704, 1754-1756	92.03	G, H,RNase T1	NA	NA
18S	1804	Um	AACUUmGp	A,M	1800-1805	UmGACp	A,M	189-192, 1202-1205, 1244-1247, 1289-1292, 1535-1538, 1804-1807	86.2241	G, RNase T1	80	G, RNase T1
18S	1832	m6A	UAm6ACAAGp	A,M	1830-1836	Am6ACp	M	149-151, 235-237, 301-303, 363-365, 525-527, 583-585, 1250-1252, 1378-1380, 1401-1403, 1438-1440, 1486-1488, 1579-1581, 1831-1833	99.3951	G, RNase T1	100	G, RNase T1
18S	1842	ac4C	UUUCac4CGp	A,M	1838-1843	ac4Cp	ND	NA	99.0849	G, RNase T1	97	G, RNase T1
18S	1850	m62A	m62Am62ACCUGp	A,M	1850-1855	Gm62Am62ACp	A,M	347-350, 1381-1384, 1587-1590, 1632-1635, 1799-1802, 1849-1852	94.0281	N, RNase T1	98.8955	N, RNase T1
18S	1851	m62A	m62Am62ACCUGp	A,M	1850-1855	Gm62Am62ACp	A,M	347-350, 1381-1384, 1587-1590, 1632-1635, 1799-1802, 1849-1852	94.0281	N, RNase T1	98.7872	N, RNase T1
18S	1869	A-OH	AUCAUUA-OH	A,M	1863-1869	A-OH	ND	NA			NA	NA
28S	1	pC	pCGp	M	1-2	pCp	ND	NA			NA	NA
28S	389	Am	AmGp	M	NA	GAAGAmGAmGAGUp	A,M	385-395	98	N, RNase A	96.5179	N, RNase A
28S	391	Am	AmGp	M	NA	GAAGAmGAmGAGUp	A,M	385-395	98	N, RNase A	100	N, RNase A
28S	1303	Gm	ACCCGmUCUUGp	A,M	1299-1308	GmUp	M	NA	71.226	G, RNase T1	36	G, RNase T1
28S	1309	m1A	m1AAmACAmCGp	A,M	1309-1315	Gm1AAmACp	A,M	408-412, 883-887, 1308-1312, 1751-1755, 3838-3842	100	N, RNase T1	100	N, RNase T1
28S	1310	Am	m1AAmACAmCGp	A,M	1309-1315	Gm1AAmACp	A,M	408-412, 883-887, 1308-1312, 1751-1755, 3838-3842	43.6954	N, RNase T1	26.655	N, RNase T1
28S	1313	Am	m1AAmACAmCGp	A,M	1309-1315	AmCp	M	NA	100	N, RNase T1	100	N, RNase T1
28S	1327	Cm	UCmUAACACGp	A,M	1326-1334	CmUp	M	NA	92.3569	G, RNase T1	87	G, RNase T1
28S	1509	Gm	ACCCGmAAmAGp	A,M	1505-1513	GmAAmAGAUp	A,M	1509-1515	99	G, H, RNase T1	98.9782	N, RNase A
28S	1511	Am	ACCCGmAAmAGp	A,M	1505-1513	GmAAmAGAUp	A,M	1509-1515	99.3668	N, RNase A	98.0938	N, RNase A
28S	1521	Am	AAmCΨAUGp	A,M	1520-1526	GAAmCp	A,M	97-100, 1519-1522, 1628-1631, 1877-1880, 1882-1885, 2403-2406, 2414-2417, 2798-2801, 3802-3805, 4660-4663	100	U/C, H, RNase A	100	N, RNase T1
28S	1523	Ψ	AAmCΨAUGp	M,56dU	1520-1526	Ψp	ND	NA	88.1861	N, RNase T1	78.0315	N, RNase T1
28S	1569	Ψ	ΨAGp	M,56dU	239-241, 1569-1571, 1639-1641, 2268-2270, 2346-2348, 2349-2351, 2826-2828, 3757-3759, 3938-3940, 4941-4943, 4975-4977	GΨp	M,56dU	NA	68	G, H, RNase T1	NA	NA
28S	1612	Gm	GmGp	M	NA	AGGmGGCp	A,M	1610-1615, 3128-3133	100	U/C, H, RNase A	100	U/C, RNase A
28S	1664	Ψ	UUUCCCΨCAGp	M,56dU	1658-1667	Ψp	ND	NA	96.7002	G, RNase T1	98	G, RNase T1
28S	1670	Ψ	AΨAGp	M,56dU	344-347, 1669-1672, 4731-4734	AGGAΨp	M,56dU	73-77, 1666-1670	95.6493	G, RNase T1	93	G, RNase T1
28S	1731	Ψ	AAΨGp	M,56dU	286-289, 1729-1732, 1824-1827, 2646-2649, 3690-3693, 3795-3798	GAAΨp	M,56dU	32-35, 119-122, 929-932, 1728-1731, 2011-2014, 2522-2525, 3689-3692, 3794-3797, 4279-4282	100	G, H, RNase T1	NA	NA
28S	1747	Gm	GmGp	M	NA	GGGmGCp	A,M	134-138, 614-618, 833-837, 936-940, 1155-1159, 1219-1223, 1745-1749, 2902-2906, 2914-2918, 2965-2969, 3120-3124, 3151-3153b, 3394-3398, 3399-3403, 3534-3538, 3990-3994, 4165-4169, 4298-4302, 4628-4632, 4861-4865	89	U/C, H, RNase A	NA	NA
28S	1760	Um	AUCUmCAACCΨAΨΨCUCAAACUUΨAAAUGp	A,M	1757-1784	UmCp	M	NA	70.0084	N, RNase T1, RNase H	NA	NA
28S	1766	Ψ	AUCUmCAACCΨAΨΨCUCAAACUUΨAAAUGp	M,56dU	1757-1784	Ψp	ND	NA	40.1051	N, RNase T1, RNase H	NA	NA
28S	1768	Ψ	AUCUmCAACCΨAΨΨCUCAAACUUΨAAAUGp	M,56dU	1757-1784	AΨp	M,56dU	NA	100	N, RNase T1, RNase H	NA	NA
28S	1769	Ψ	AUCUmCAACCΨAΨΨCUCAAACUUΨAAAUGp	M,56dU	1757-1784	Ψp	ND	NA	100	N, RNase T1, RNase H	NA	NA
28S	1779	Ψ	AUCUmCAACCΨAΨΨCUCAAACUUΨAAAUGp	M,56dU	1757-1784	Ψp	ND	NA	100	N, RNase T1, RNase H	NA	NA
28S	1847	Ψ	CCACΨUΨUGp	M,56dU	1843-1851	Ψp	ND	NA	95.2485	N, RNase T1	98.4466	N, RNase T1
28S	1849	Ψ	CCACΨUΨUGp	M,56dU	1843-1851	Ψp	ND	NA	95.2485	N, RNase T1	94.4201	N, RNase T1
28S	1858	Am	CAmGp	A,M	290-292, 442-444, 915-917, 918-920, 1533-1535, 1685-1687, 1709-1711, 1857-1859, 1953-1955, 2074-2076, 2327-2329, 2333-2335, 2409-2411, 2633-2635, 2781-2783, 2784-2786, 3127-3129, 3485-3487, 3577-3579, 4193-4195, 4240-4242, 4335-4337, 4446-4448, 4585-4587, 4702-4704, 4978-4980, 4983-4985	AmGAACp	A,M	1858-1862, 3587-3591	95.58	U/C, RNase A	94	U/C, RNase A
28S	1868	Cm	CmUGp	M	30-32, 718-720, 1642-1644, 1673-1675, 1803-1805, 1868-1870, 2040-2042, 2279-2281, 2720-2722, 2886-2888, 2900-2902, 2918-2920, 2935-2937, 3259-3261, 3352-3354, 4495-4497, 4615-4617, 4994-4996	GCmUp	M	29-31, 166-168, 179-181, 279-281, 965-967, 1085-1087, 1395-1397, 1678-1680, 1802-1804, 1867-1869, 1912-1914, 1982-1984, 2039-2041, 2225-2227, 2252-2254, 2278-2280, 2719-2721, 3010-3012, 3014-3016, 3056-3058, 3351-3353, 3684-3686, 4092-4094, 4131-4133, 4257-4259, 4403-4405, 4565-4567, 4609-4611, 4928-4930, 4951-4953, 4993-4995	35	G, H, RNase T1	NA	NA
28S	2338	Cm	AUCmUUGp	A,M	2336-2341, 4262-4267	CmUp	M	NA	99	G, H, RNase T1	NA	NA
28S	2350	Am	UAmGmCmAAAUAUUCAAACGp	A,M	2349-2365	AmGmCmAAAUp	A,M	2350-2356	100	N, RNase T1	100	N, RNase T1
28S	2351	Gm	UAmGmCmAAAUAUUCAAACGp	A,M	2349-2365	AmGmCmAAAUp	A,M	2350-2356	100	N, RNase T1	100	N, RNase T1
28S	2352	Cm	UAmGmCmAAAUAUUCAAACGp	A,M	2349-2365	AmGmCmAAAUp	A,M	2350-2356	90	U/C, H, RNase A	95.5677	N, RNase T1
28S	2388	Am	AmGp	M	NA	GGAmGAAGGGUp	A,M	2386-2395	73.3768	U/C, RNase A	66	U/C, RNase A
28S	2402	Um	UmGp	M	NA	GUmGAACp	A,M	2401-2406	87	U/C, H, RNase A	NA	NA
28S	2409	Cm	CmAGmUUGp	A,M	2409-2414	AGCmAGmUp	M	2407-2412	97.5	N, H,RNase T1	NA	NA
28S	2411	Gm	CmAGmUUGp	A,M	2409-2414	AGCmAGmUp	M	2407-2412	90	G, H, RNase T1	NA	NA
28S	2495	Ψ	AΨCGp	M	205-208, 2494-2497, 3249-3252, 4040-4043	GAΨp	M,56dU	204-206, 343-345, 1732-1734, 1756-1758, 1903-1905, 1942-1944, 2470-2472, 2493-2495, 2577-2579, 3665-3667, 3670-3672, 4039-4041, 4261-4263, 4267-4269, 4308-4310, 4410-4412, 4418-4420, 4537-4539, 4540-4542, 4695-4697, 4998-5000	92.2373	G, RNase T1	76	G, RNase T1
28S	2619	Ψ	UUCUCUUΨUCUUUGp	M,56dU	2612-2625	Ψp	ND	NA	89.6936	G, RNase T1	93	G, RNase T1
28S	2774	Am	UACCCAmUAUCCGp	A,M	2769-2780	AmUp	M	NA	84.4037	G, RNase T1	78	G, RNase T1
28S	2791	Cm	UCUCmCAAGp	A,M	2788-2795	CmCp	M	NA	93.1998	G, RNase T1	89	G, RNase T1
28S	2802	Am	AACAmGp	A,M	98-102, 2404-2408, 2799-2803	AmGCp	M	51-53, 113-115, 215-217, 240-242, 291-293, 904-906, 916-918, 919-921, 1570-1572, 1640-1642, 1671-1673, 1951-1953, 2020-2022, 2350-2352, 2407-2409, 2782-2784, 2802-2804, 3257-3259, 3575-3577, 3578-3580, 3758-3760, 3835-3837, 3846-3848, 3873-3875, 4394-4396, 4703-4705, 4733-4735, 4976-4978, 4984-4986, 5013-5015	92.1935	G, RNase T1	78	G, RNase T1
28S	2811	Cm	CmAUGp	A,M	2811-2814, 3791-3794	GGCmAUp	A,M	2809-2813	87.314	G, RNase T1	66	G, RNase T1
28S	2824	Um	AACAAUmGp	A,M	2819-2825	AAUmGΨp	A,M	2822-2826	99.2532	G, RNase T1	99	G, RNase T1
28S	2826	Ψ	ΨAGp	M,56dU	239-241, 1569-1571, 1639-1641, 2268-2270, 2346-2348, 2349-2351, 2826-2828, 3757-3759, 3938-3940, 4941-4943, 4975-4977	AAUmGΨp	M,56dU	2822-2826	20	G, H, RNase T1	NA	NA
28S	2830	Ψ	ΨAAGp	M,56dU	361-364, 1787-1790, 1853-1856, 2830-2833	AGGΨp	M,56dU	2328-2331, 2785-2788, 2827-2830, 4148-4151, 4194-4197, 4518-4521, 4586-4589	9.30886	G, RNase T1	<5	G, RNase T1
28S	2848	Cm	CCmGp	M	117-119, 177-179, 235-237, 250-252, 480-482, 554-556, 618-620, 663-665, 666-668, 669-671, 697-699, 927-929, 940-942, 961-963, 1036-1038, 1058-1060, 1135-1137, 1193-1195, 1362-1364, 1365-1367, 1388-1390, 1400-1402, 1404-1406, 1436-1438, 1467-1469, 1472-1474, 1749-1751, 1814-1816, 1887-1889, 1907-1909, 2009-2011, 2064-2066, 2070-2072, 2258-2260, 2276-2278, 2321-2323, 2324-2326, 2379-2381, 2451-2453…	CmGGAUp	M	2848-2852, 4728-4732	72	U/C, H, RNase A	NA	NA
28S	2863	Gm	UAACUUCGmGp	M	2856-2864	GmGGAUp	M	1411-1415, 1872-1876, 2863-2867, 4648-4652	49.4423	G, RNase T1	73	G, RNase T1
28S	3606	Gm	GmGp	M	NA	AGGGmGAAUp	A,M	3603-3610	95.9755	U/C, RNase A	84	U/C, RNase A
28S	3616	Ψ	ACΨGp	M,56dU	1162-1165, 3614-3617, 4162-4165, 4657-4660	Ψp	ND	NA	89	G, H, RNase T1	NA	NA
28S	3618	Ψ	ΨUUAAUUAAAACAAAGp	M,56dU	3618-3633	GΨp	M,56dU	NA	94.9695	G, RNase T1	96	G, RNase T1
28S	3674	Ψ	AUUΨCUGp	M,56dU	3671-3677	Ψp	ND	NA	98.6645	G, RNase T1	100	G, RNase T1
28S	3680	Cm	CCCmAGp	A,M	110-114, 212-216, 3678-3682, 4684-4688	CmAGUp	M	83-86, 1170-1173, 1429-1432, 2424-2427, 2559-2562, 3680-3683, 4273-4276, 4568-4571	100	G, RNase T1	NA	NA
28S	3694	Ψ	ΨCAAmAGp	M,56dU	3694-3699	GΨp	M,56dU	NA	100	N, H,RNase T1	NA	NA
28S	3697	Am	ΨCAAmAGp	A,M	3694-3699	AAmAGUp	A,M	3696-3700	88.1617	U/C, RNase A	87	U/C, RNase A
28S	3703	Am	AAmGp	M	61-63, 105-107, 159-161, 386-388, 723-725, 737-739, 1241-1243, 1378-1380, 1384-1386, 1540-1542, 1655-1657, 1791-1793, 1970-1972, 2294-2296, 2375-2377, 2382-2384, 2390-2392, 2459-2461, 2587-2589, 2628-2630, 2836-2838, 2910-2912, 3113-3115, 3641-3643, 3702-3704, 3715-3717, 3884-3886, 3921-3923, 4243-4245, 4443-4445, 4634-4636	GAAmGAAAUp	A,M	3701-3708	100	U/C, RNase A	100	U/C, RNase A
28S	3709	Ψ	AAAUΨCAAΨGp	M,56dU	3705-3714	Ψp	ND	NA	72.2	N, H,RNase T1	NA	NA
28S	3713	Ψ	AAAUΨCAAΨGp	M,56dU	3705-3714	AAΨp	M,56dU	1374-1376, 1624-1626, 2822-2824, 3621-3623, 3711-3713, 3778-3780, 4480-4482, 4559-4561, 4625-4627	98	U/C, H, RNase A	NA	NA
28S	3723	Gm	GmUAAACGp	A,M	422-428, 3723-3729	GGGmUp	A,M	258-261, 274-277, 301-304, 428-431, 472-475, 594-597, 828-831, 1143-1146, 1185-1188, 1604-1607, 1784-1787, 1889-1892, 2313-2316, 2420-2423, 2508-2511, 2649-2652, 2888-2891, 3522-3525, 3653-3656, 3721-3724, 4325-4328, 4497-4500, 4957-4960	82.8968	G, RNase T1	94	G, RNase T1
28S	3737	Ψ	ΨAAmCΨAΨGp	M,56dU	3737-3744	GGGAGΨp	M,56dU	3732-3737	85.398	U/C, RNase A	100	N, RNase T1
28S	3739	Am	ΨAAmCΨAΨGp	A,M	3737-3744	AAmCp	A,M	69-71, 87-89, 350-352, 461-463, 1329-1331, 1762-1764, 1996-1998, 1999-2001, 2016-2018, 2568-2570, 2857-2859, 3738-3740, 4189-4191, 4366-4368	90	U/C, H, RNase A	100	N, RNase T1
28S	3741	Ψ	ΨAAmCΨAΨGp	M,56dU	3737-3744	Ψp	ND	NA	100	N, RNase T1	100	N, RNase T1
28S	3743	Ψ	ΨAAmCΨAΨGp	M,56dU	3737-3744	AΨp	M,56dU	NA	100	N, RNase T1	100	N, RNase T1
28S	3747	Ψ	ACΨCΨCUUAAGp	M,56dU	3745-3755	Ψp	ND	NA	100	N, RNase T1	100	N, RNase T1
28S	3749	Ψ	ACΨCΨCUUAAGp	M,56dU	3745-3755	Ψp	ND	NA	100	N, RNase T1	100	N, RNase T1
28S	3761	m5C	Cm5CAAAmUGp	A,M	3760-3766	m5Cp	ND	NA	100	N, RNase T1	100	N, RNase T1
28S	3764	Am	Cm5CAAAmUGp	A,M	3760-3766	AAAmUp	A,M	325-328, 1586-1589, 1780-1783, 2353-2356, 2751-2754, 3762-3765	96	U/C, H, RNase A	100	N, RNase T1
28S	3771	Gm	CCUCGmUCAUCUAAUUAGp	A,M	3767-3783	GmUp	M	NA	100	G, RNase T1	100	G, RNase T1
28S	3787	Cm	ACmGp	M	17-19, 224-226, 714-716, 1123-1125, 1250-1252, 1281-1283, 1580-1582, 1693-1695, 1910-1912, 1957-1959, 2087-2089, 2250-2252, 2263-2265, 2464-2466, 2939-2941, 3225-3227, 3661-3663, 3786-3788, 4398-4400, 4944-4946	GACmGCp	A,M	1692-1696, 1909-1913, 3660-3664, 3785-3789	80	G, H, RNase T1	NA	NA
28S	3797	Ψm	AAΨmGp	A,M	286-289, 1729-1732, 1824-1827, 2646-2649, 3690-3693, 3795-3798	GAAΨmGGAΨp	A,M	3794-3801	99.5293	G, H, RNase T1	NA	NA
28S	3801	Ψ	AΨGp	M,56dU	1514-1516, 1875-1877, 1904-1906, 2034-2036, 2440-2442, 2471-2473, 2540-2542, 3666-3668, 3800-3802, 4419-4421, 4538-4540, 4541-4543	GAAΨmGGAΨp	M,56dU	3794-3801	50	G, H, RNase T1	NA	NA
28S	3804	Am	AAmCGp	A,M	1883-1886, 3803-3806, 3855-3858, 4487-4490, 4661-4664, 4692-4695	GAAmCp	A,M	97-100, 1519-1522, 1628-1631, 1877-1880, 1882-1885, 2403-2406, 2414-2417, 2798-2801, 3802-3805, 4660-4663	92	U/C, H, RNase A	NA	NA
28S	3809	Am	AmUUCCCACUGp	A,M	3809-3818	GAGAmUp	A,M	3806-3810	100	G, H, RNase T1	98	G, RNase T1
28S	3820	Cm	UCmCCΨACCUACΨAΨCCAGp	A,M	3819-3836	CmCp	M	NA	100	N, RNase T1	100	N, RNase T1
28S	3823	Ψ	UCmCCΨACCUACΨAΨCCAGp	M,56dU	3819-3836	Ψp	ND	NA	66.0278	N, RNase T1	100	N, RNase T1
28S	3830	Ψ	UCmCCΨACCUACΨAΨCCAGp	M,56dU	3819-3836	Ψp	ND	NA	92.3136	N, RNase T1	100	N, RNase T1
28S	3832	Ψ	UCmCCΨACCUACΨAΨCCAGp	M,56dU	3819-3836	AΨp	M,56dU	NA	100	N, RNase T1	100	N, RNase T1
28S	3846	Am	AAACCACAmGp	A,M	3839-3847	AmGCmCp	M	215-218, 291-294, 904-907, 2020-2023, 2802-2805, 3578-3581, 3758-3761, 3846-3849, 4733-4736, 5013-5016	42.5163	G, RNase T1	40	G, RNase T1
28S	3848	Cm	CmCAAGp	A,M	3848-3852, 4102-4106, 4382-4386	AmGCmCp	M	215-218, 291-294, 904-907, 2020-2023, 2802-2805, 3578-3581, 3758-3761, 3846-3849, 4733-4736, 5013-5016	66.5626	G, RNase T1	93	G, RNase T1
28S	3863	Ψ	CUΨGp	M,56dU	280-283, 3861-3864, 3898-3901, 4258-4261, 4372-4375, 4610-4613	Ψp	ND	NA	33	G, H, RNase T1	NA	NA
28S	3866	Cm	CmGp	M	NA	GGCmGGAAUp	A,M	3864-3871	99	U/C, H, RNase A	104	U/C, RNase A
28S	3878	Gm	GmGp	M	NA	GGGmGAAAGAAGACp	A,M	3876-3888	98.4502	U/C, RNase A	98	U/C, RNase A
28S	3899	Ψ	CΨUGp	M,56dU	280-283, 3861-3864, 3898-3901, 4258-4261, 4372-4375, 4610-4613	Ψp	ND	NA	100	G, H, RNase T1	NA	NA
28S	3904	Um	ACUmCUAGp	A,M	3902-3908	UmCp	M	NA	95.7804	G, RNase T1	92	G, RNase T1
28S	3923	Gm	AAGmAGp	A,M	105-109, 386-390, 1241-1245, 3921-3925	GAAGmAGACp	A,M	3920-3927	79.5715	U/C, RNase A	77	U/C, RNase A
28S	3938	Ψ	ΨAGp	M,56dU	239-241, 1569-1571, 1639-1641, 2268-2270, 2346-2348, 2349-2351, 2826-2828, 3757-3759, 3938-3940, 4941-4943, 4975-4977	GΨp	M,56dU	NA	93	G, H, RNase T1	NA	NA
28S	4020	Gm	CCGmGp	A,M	235-238, 250-253, 618-621, 669-672, 1036-1039, 1058-1061, 1388-1391, 1400-1403, 1472-1475, 1814-1817, 1887-1890, 2070-2073, 2590-2593, 2761-2764, 2847-2850, 3133-3136, 3203-3206, 3232-3235, 3302-3306, 3507-3510, 3520-3523, 3566-3569, 4003-4005, 4018-4021, 4114g-4117, 4118-4121, 4735-4738, 4756-4759, 4817-4820, 4870-4873	GmGUp	M	226-228, 237-239, 305-307, 691-693, 1516-1518, 1557-1559, 1573-1575, 1591-1593, 1644-1646, 1720-1722, 1851-1853, 1938-1940, 1959-1961, 2125-2127, 2283-2285, 2341-2343, 2344-2346, 2429-2431, 2565-2567, 2692-2694, 2708-2710, 2893-2895, 3169-3170, 3366-3368, 3380-3382, 3404-3406, 3509-3511, 3542-3544, 3593-3595, 3917-3919, 3970-3972, 4020-4022, 4059-4061, 4170-4172, 4186-4188, 4556-4558, 4600-4602, …	83	G, H, RNase T1	NA	NA
28S	4032	Cm	AAAUACCACmUACUCUGp	A,M	4024-4039	ACmUp	M	922-924, 1845-1847, 3815-3817, 3828-3830, 4031-4033, 4034-4036, 4051-4053, 4477-4479, 4534-4536	100	G, RNase T1	100	G, RNase T1
28S	4166	Gm	GmGp	M	NA	GGmGGCp	A,M	134-138, 614-618, 833-837, 936-940, 1155-1159, 1219-1223, 1745-1749, 2902-2906, 2914-2918, 2965-2969, 3120-3124, 3151-3153b, 3394-3398, 3399-3403, 3534-3538, 3990-3994, 4165-4169, 4298-4302, 4628-4632, 4861-4865	98	U/C, H, RNase A	NA	NA
28S	4190	m6A	UAm6ACGp	A,M	86-90, 2567-2571, 4188-4192	Am6ACp	A,M	69-71, 87-89, 350-352, 461-463, 1329-1331, 1762-1764, 1996-1998, 1999-2001, 2016-2018, 2568-2570, 2857-2859, 3738-3740, 4189-4191, 4366-4368	100	G, RNase T1	117	G, RNase T1
28S	4197	Um	UmGmUCCUAAGp	A,M	4197-4205	AGGUmGmUp	A,M	4194-4199	97	U/C, H, RNase A	NA	NA
28S	4198	Gm	UmGmUCCUAAGp	A,M	4197-4205	AGGUmGmUp	A,M	4194-4199	91.7911	G, RNase T1	NA	NA
28S	4263	Ψ	AΨCUΨGp	M,56dU	2336-2341, 4262-4267	GAΨp	M,56dU	204-206, 343-345, 1732-1734, 1756-1758, 1903-1905, 1942-1944, 2470-2472, 2493-2495, 2577-2579, 3665-3667, 3670-3672, 4039-4041, 4261-4263, 4267-4269, 4308-4310, 4410-4412, 4418-4420, 4537-4539, 4540-4542, 4695-4697, 4998-5000	97.9858	N, H, RNase T1	100	N, RNase T1
28S	4266	Ψ	AΨCUΨGp	M,56dU	2336-2341, 4262-4267	Ψp	ND	NA	89.5303	N, H, RNase T1	90.1674	N, RNase T1
28S	4269	Ψ	AΨUUUCAGp	M,56dU	4268-4275	GAΨp	M,56dU	204-206, 343-345, 1732-1734, 1756-1758, 1903-1905, 1942-1944, 2470-2472, 2493-2495, 2577-2579, 3665-3667, 3670-3672, 4039-4041, 4261-4263, 4267-4269, 4308-4310, 4410-4412, 4418-4420, 4537-4539, 4540-4542, 4695-4697, 4998-5000	92.6552	G, RNase T1	100	G, RNase T1
28S	4276	Um	UmACGp	A,M	154-157, 4276-4279, 4571-4574, 4971-4974	AGUmACp	A,M	4274-4278, 4569-4573	88	G, H, RNase T1	NA	NA
28S	4282	Ψ	AAΨACAGp	M,56dU	4280-4286	GAAΨp	M,56dU	32-35, 119-122, 929-932, 1728-1731, 2011-2014, 2522-2525, 3689-3692, 3794-3797, 4279-4282	82.5893	G, RNase T1	94	G, RNase T1
28S	4323	Ψ	ACCUUΨUGp	M,56dU	4318-4325	Ψp	ND	NA	95.2057	G, RNase T1	99	G, RNase T1
28S	4331	Ψ	UUUΨAAGp	M,56dU	4328-4334	Ψp	ND	NA	92.6736	G, RNase T1	82	G, RNase T1
28S	4340	Gm	AGmGp	M	56-58, 209-211, 232-234, 401-403, 420-422, 454-456, 577-579, 819-821, 943-945, 1010-1012, 1209-1211, 1244-1246, 1407-1409, 1420-1422, 1439-1441, 1478-1480, 1547-1549, 1562-1564, 1738-1740, 2137-2139, 2272-2274, 2552-2554, 2665-2667, 2744-2746, 2942-2944, 3178-3180, 3495-3497, 3933-3935, 3951-3953, 3982-3984, 4063-4065, 4082-4084, 4218-4220, 4339-4341, 4577-4579, 4618-4620, 4795-4797	AGGAGmGUp	A,M	4336-4342	99	U/C, H, RNase A	NA	NA
28S	4362	Gm	GmGp	M	NA	AGGmGAUp	A,M	4360-4365	97.0732	U/C, RNase A	96	U/C, RNase A
28S	4373	Ψ	CΨUGp	M,56dU	280-283, 3861-3864, 3898-3901, 4258-4261, 4372-4375, 4610-4613	Ψp	ND	NA	96	G, H, RNase T1	NA	NA
28S	4390	Ψ	UΨCAΨAGp	M,56dU	4389-4395	Ψp	ND	NA	98.546	N, H, RNase T1	93.5107	N, RNase T1
28S	4393	Ψ	UΨCAΨAGp	M,56dU	4389-4395	AΨp	M,56dU	NA	97.3823	N, H, RNase T1	100	N, RNase T1
28S	4401	Ψ	ΨCGp	M,56dU	272-274, 485-487, 630-632, 831-833, 958-960, 1146-1148, 1188-1190, 1196-1198, 1272-1274, 1284-1286, 1343-1345, 1593-1595, 1973-1975, 2048-2050, 2067-2069, 2077-2079, 2133-2135, 2427-2429, 2506-2508, 2688-2690, 2839-2841, 2891-2893, 2895-2897, 3118-3120, 3271-3273, 3337-3339, 3368-3370, 3382-3384, 4401-4403, 4422-4424, 4509-4511, 4960-4962	GΨp	M,56dU	NA	89	G, H, RNase T1	NA	NA
28S	4412	Ψ	AΨCCUUm5CGp	M,56dU	4411-4418	GAΨp	M,56dU	204-206, 343-345, 1732-1734, 1756-1758, 1903-1905, 1942-1944, 2470-2472, 2493-2495, 2577-2579, 3665-3667, 3670-3672, 4039-4041, 4261-4263, 4267-4269, 4308-4310, 4410-4412, 4418-4420, 4537-4539, 4540-4542, 4695-4697, 4998-5000	100	N, RNase T1	100	N, RNase T1
28S	4417	m5C	AΨCCUUm5CGp	A,M	4411-4418	m5Cp	ND	NA	100	N, RNase T1	100	N, RNase T1
28S	4426	Cm	CmΨCUUCCUAUCAUUGp	A,M	4426-4440	GGCmΨp	M	705-708, 716-719, 742-745, 1286-1289, 1797-1800, 2875-2878, 2933-2936, 4370-4373, 4424-4427, 4613-4616	97.5	N, RNase T1	96.731	N, RNase T1
28S	4427	Ψ	CmΨCUUCCUAUCAUUGp	M,56dU	4426-4440	GGCmΨp	M,56dU	705-708, 716-719, 742-745, 1286-1289, 1797-1800, 2875-2878, 2933-2936, 4370-4373, 4424-4427, 4613-4616	98.1	N, RNase T1	100	N, RNase T1
28S	4441	Ψ	ΨGp	M,56dU	NA	GΨp	M,56dU	NA	87	G, H, RNase T1	NA	NA
28S	4463	Ψ	UΨGmGp	M,56dU	1936-1939, 2815-2818, 4462-4465, 4721-4724	Ψp	ND	NA	17	N, H, RNase T1	NA	NA
28S	4464	Gm	UΨGmGp	A,M	1936-1939, 2815-2818, 4462-4465, 4721-4724	GmGAUp	A,M	498-501, 2032-2035, 2849-2852, 3247-3250, 3798-3801, 4464-4467, 4729-4732	91	U/C, H, RNase A	NA	NA
28S	4468	Um	AUUmGmΨUCACCCACUAAUAGp	A,M	4466-4484	UmGmΨp	M	1164-1166, 2624-2626, 3616-3618, 3817-3819, 3891-3893, 4178-4180, 4374-4376, 4439-4441, 4468-4470, 4547-4549, 4645-4647, 4748-4750, 5032-5034	100	N, H, RNase T1	100	N, RNase T1
28S	4469	Gm	AUUmGmΨUCACCCACUAAUAGp	A,M	4466-4484	UmGmΨp	M	1164-1166, 2624-2626, 3616-3618, 3817-3819, 3891-3893, 4178-4180, 4374-4376, 4439-4441, 4468-4470, 4547-4549, 4645-4647, 4748-4750, 5032-5034	100	N, H, RNase T1	100	N, RNase T1
28S	4470	Ψ	AUUmGmΨUCACCCACUAAUAGp	M,56dU	4466-4484	UmGmΨp	M,56dU	1164-1166, 2624-2626, 3616-3618, 3817-3819, 3891-3893, 4178-4180, 4374-4376, 4439-4441, 4468-4470, 4547-4549, 4645-4647, 4748-4750, 5032-5034	100	N, H, RNase T1	100	N, RNase T1
28S	4491	Ψ	ΨGp	M,56dU	NA	GΨp	M,56dU	NA	91.4517	G, H, RNase T1	NA	NA
28S	4493	Am	AmGp	M	NA	GAmGCp	A,M	1260-1263, 1489-1492, 2286-2289, 2446-2449, 2711-2714, 3229-3232, 3895-3898, 4075-4078, 4208-4211, 4492-4495	87.3985	G, H, RNase T1	NA	NA
28S	4500	m3U	m3UUΨAGp	A,M	4500-4504	GGGm3UUp	A,M	274-278, 1889-1893, 2508-2512, 2649-2653, 4325-4329, 4497-4501	100	U/C, H, RNase A	100	N, RNase T1
28S	4502	Ψ	m3UUΨAGp	M,56dU	4500-4504	Ψp	ND	NA	100	N, RNase T1	100	N, RNase T1
28S	4506	Cm	ACmCGp	A,M	340-343, 640-643, 651-654, 658-661, 702-705, 880-883, 1082-1085, 2574-2577, 4287-4290, 4505-4508, 4822-4825	AGACmCp	A,M	1686-1690, 1919-1923, 4285-4289, 4503-4507	100	G, H, RNase T1	NA	NA
28S	4522	Ψ	UΨAGp	M,56dU	1500-1503, 4521-4524	Ψp	ND	NA	98	G, H, RNase T1	92	G, RNase T1
28S	4541	Am	AmUGp	M	1514-1516, 1875-1877, 1904-1906, 2034-2036, 2440-2442, 2471-2473, 2540-2542, 3666-3668, 3800-3802, 4419-4421, 4538-4540, 4541-4543	GAmUp	M	204-206, 343-345, 1732-1734, 1756-1758, 1903-1905, 1942-1944, 2470-2472, 2493-2495, 2577-2579, 3665-3667, 3670-3672, 4039-4041, 4261-4263, 4267-4269, 4308-4310, 4410-4412, 4418-4420, 4537-4539, 4540-4542, 4695-4697, 4998-5000	43	G, H, RNase T1	NA	NA
28S	4546	Ψ	ΨUGp	M,56dU	277-279, 371-373, 1936-1938, 1940-1942, 2412-2414, 2481-2483, 2815-2817, 3658-3660, 3893-3895, 4462-4464, 4546-4548, 4549-4551, 4721-4723	GΨp	M,56dU	NA	100	G, H, RNase T1	NA	NA
28S	4549	Ψ	ΨUGp	M,56dU	277-279, 371-373, 1936-1938, 1940-1942, 2412-2414, 2481-2483, 2815-2817, 3658-3660, 3893-3895, 4462-4464, 4546-4548, 4549-4551, 4721-4723	GΨp	M,56dU	NA	100	G, H, RNase T1	NA	NA
28S	4560	Am	UAAmUCCUGp	A,M	4558-4565	AAmUp	M	1374-1376, 1624-1626, 2822-2824, 3621-3623, 3711-3713, 3778-3780, 4480-4482, 4559-4561, 4625-4627	36.512	G, RNase T1	32	G, RNase T1
28S	4588	Gm	GmUUmCAGmACAUΨUGp	A,M	4588-4600	AGGmUp	A,M	2328-2331, 2785-2788, 2827-2830, 4148-4151, 4194-4197, 4518-4521, 4586-4589	75	U/C, H, RNase A	NA	NA
28S	4590	Um	GmUUmCAGmACAUΨUGp	A,M	4588-4600	UmCp	M	NA	81.6678	G, H, RNase T1	NA	NA
28S	4593	Gm	GmUUmCAGmACAUΨUGp	A,M	4588-4600	AGmACp	A,M	15-18, 1686-1689, 1919-1922, 1947-1950, 4285-4288, 4503-4506, 4592-4595, 4942-4945	100	U/C, H, RNase A	NA	NA
28S	4598	Ψ	GmUUmCAGmACAUΨUGp	M,56dU	4588-4600	Ψp	ND	NA	91.7796	G, H, RNase T1	NA	NA
28S	4606	Ψ	UAΨGmUGp	M,56dU	4604-4609	AΨp	M,56dU	NA	41.7127	G, H, RNase T1	NA	NA
28S	4607	Gm	UAΨGmUGp	A,M	4604-4609	GmUp	M	NA	100	G, H, RNase T1	NA	NA
28S	4643	Ψ	CUACCAΨCUGp	M,56dU	4637-4646	AΨp	M,56dU	NA	38.6317	G, RNase T1	36	G, RNase T1
28S	4659	Ψ	ACΨGp	M,56dU	1162-1165, 3614-3617, 4162-4165, 4657-4660	Ψp	ND	NA	87.1031	H, RNase T1, SA	NA	NA
28S	4937	Ψ	CUAAACCAΨUCGp	M,56dU	4929-4940	AΨp	M,56dU	NA	81.1536	G, RNase T1	92	G, RNase T1
28S	4966	Ψ	ΨUUCGp	M,56dU	4966-4970	GGGGΨp	M,56dU	432-436, 626-630, 1268-1272, 2168-2172, 3995-3999, 4825-4829, 4962-4966	86.1168	G, RNase T1	NA	NA
28S	4975	Ψ	ΨAGp	M,56dU	239-241, 1569-1571, 1639-1641, 2268-2270, 2346-2348, 2349-2351, 2826-2828, 3757-3759, 3938-3940, 4941-4943, 4975-4977	GΨp	M,56dU	NA	72	G, H, RNase T1	NA	NA
28S	5034	U-OH	U-OH	ND	NA	GU-OH	M	5033-5034
a. Modified residues are in red. Abbreviations of nucleoside are summarized as follows: Ψ, pseudouridine; Am, 2'-O-methyladenosine; Cm, 2'-O-methylcytidine; Gm, 2'-O-methylguanosine; Um, 2'-O-methyluridine; Ψm, 2'-O-methylpseudouridine; m1A, 1-methyladenosine; m62A, N6, N6-dimethyladenosine; m5C, 5-methylcytidine; m7G, 7-methylguanosine; m3U, 3-methyluridine; m6A, N6-methyladenosine; acC, N4-acet…
b. The RNA fragment was identified by Ariadne (A) and/or by manual inspection of MS and MS/MS spectra (M). 56dU, rRNA labeled with 5,6-d2-uridine was used to determine the position of pseudouridines; ND, not detected.
c. Candidates consisting of three or more bases are indicated. The final determined position is underlined. NA, not assigned.
d. Fragment number obtained by RNase H digestion is defined in Supplementary Figure S2 and S3. G, internal standard labelled by [13C10]GTP was used for stoichiometric quantification; U/C, internal standard labeled by [13C9]UTP and [13C9]CTP was used for stoichiometric quantification; N, stoichiometry was determined from the ratio of LC-MS peak areas of the RNA fragments possessing the same RNA ba…

## Sheet: Supplementary Table S6
Supplementary Table S6. PTMs in human rRNAs found in this and previous studies.
rRNA	Position assigned in this study	Modification	Modification ratio	Corresponding nucleoside position of the rRNA sequences described in 4UG0a	All PTMs cosidered in this study	Position assigned in snoRNABase'sb	Modifications in snoRNABase'sb	Position assigned in Incarnato'sc	Modification in Incarnato'sc	Position assigned in Krogh'sd	Modification in Krogh'sd	Position assigned in Carlile'se	Modification in Carlile'se
18S	27	Am	100	27	Am	27	Am	27	Am	27	Am
18S	34	Ψ	100	34	Ψ	34	Ψ					34	Ψ
18S	36	Ψ	82.2288	36	Ψ	36	Ψ					36	Ψ
18S	93	Ψ	87.0675	93	Ψ	93	Ψ
18S	99	Am	99.0107	99	Am	99	Am	99	Am	99	Am
18S	105	Ψ	99.2123	105	Ψ	105	Ψ
18S	109	Ψ	98.8674	109	Ψ	109	Ψ					109	Ψ
18S	116	Um	98	116	Um	116	Um	116	Um	116	Um
18S	119	Ψ	94	119	Ψ	119	Ψ					119	Ψ
18S	121	Um	98	121	Um	121	Um	121	Um	121	Um
18S	159	Am	95.9346	159	Am	159	Am	159	Am	159	Am
18S	166	Am	100	166	Am	166	Am			166	Am
18S	172	Um	96	172	Um	172	Um	172	Um	172	Um
18S	174	Cm	92	174	Cm	174	Cm	174	Cm	174	Cm
18S	210	Ψ	83.1853	210	Ψ	210	Ψ					210	Ψ
18S	218	Ψ	100	218	Ψ	218	Ψ					218	Ψ
18S	296	Ψ	25.0537	296	Ψ							296	Ψ
18S	354	Um	19.6934	354	Um			354	Um
18S	406	Ψ	87.1208	406	Ψ	406	Ψ					406	Ψ
18S	428	Um	76.2705	428	Um	428	Um			428	Um
18S	436	Gm	75.552	436	Gm	436	Gm			436	Gm
18S	462	Cm	100	462	Cm	462	Cm			462	Cm
18S	468	Am	99.1541	468	Am	468	Am	468	Am	468	Am
18S	484	Am	97.3049	484	Am	484	Am	484	Am	484	Am
18S	509	Gm	97.9571	509	Gm	509	Gm	509	Gm	509	Gm
18S	512	Am	83.3928	512	Am	512	Am	512	Am	512	Am
18S	517	Cm	100	517	Cm	517	Cm	517	Cm	517	Cm
18S	572	Ψ	97	572	Ψ	572	Ψ					572	Ψ
18S	576	Am	96.23	576	Am	576	Am	576	Am	576	Am
18S	590	Am	72.4519	590	Am	590	Am	590	Am	590	Am
18S	601	Gm	89.1005	601	Gm	601	Gm			601	Gm
18S	609	Ψ	89.9419	609	Ψ	609	Ψ					609	Ψ
18S	621	Cm	62.1891	621	Cm
18S	627	Um	99.3305	627	Um	627	Um	627	Um	627	Um
18S	644	Gm	98.3433	644	Gm	644	Gm	644	Gm	644	Gm
18S	649	Ψ	93	649	Ψ	649	Ψ
18S	651	Ψ	93	651	Ψ	651	Ψ
18S	668	Am	99.0659	668	Am	668	Am	668	Am	668	Am
18S	681	Ψ	67	681	Ψ	681	Ψ
18S	683	Gm	99	683	Gm	683	Gm	683	Gm	683	Gm
18S	686	Ψ	95.0032	686	Ψ	686	Ψ					686	Ψ
18S	688	ND	ND	688	Ψ	688	Ψ
18S	797	Cm	68.2297	797	Cm	797	Cm	797	Cm	797	Cm
18S	799	Um	97.839	799	Um	799	Um	799	Um	799	Um
18S	801	Ψ	100	801	Ψ	801	Ψ
18S	814	Ψ	100	814	Ψ	814	Ψ
18S	815	Ψ	100	815	Ψ	815	Ψ					815	Ψ
18S	822	Ψ	99.0433	822	Ψ	822	Ψ					822	Ψ
18S	863	Ψ	94.8166	863	Ψ	863	Ψ					863	Ψ
18S	866	Ψ	87.6307	866	Ψ	866	Ψ					866	Ψ
18S	867	Gm	27.9091	867	Gm	867	Gm	867	Gm	867	Gm
18S	897	Ψ	23.1309	897	Ψ
18S	918	Ψ	42.4993	918	Ψ	918	Ψ					918	Ψ
18S	966	Ψ	89.3383	966	Ψ	966	Ψ					966	Ψ
18S	1004	Ψ	97.0802	1004	Ψ	1004	Ψ					1004	Ψ
18S	1031	Am	97.3316	1031	Am	1031	Am	1031	Am	1031	Am
18S	1045	Ψ	91.6476	1045	Ψ
18S	1046	Ψ	100	1046	Ψ							1046	Ψ
18S	1056	Ψ	93.1698	1056	Ψ	1056	Ψ					1056	Ψ
18S	1081	Ψ	93.5154	1081	Ψ	1081	Ψ					1081	Ψ
18S	1136	Ψ	7.4043	1136	Ψ
18S	1174	Ψ	100	1174	Ψ	1174	Ψ					1174	Ψ
18S	1177	Ψ	100	1177	Ψ							1177	Ψ
18S	1232	Ψ	98.3944	1232	Ψ
18S	1238	Ψ	96.8388	1238	Ψ	1238	Ψ
18S	1244	Ψ	100	1244	Ψ	1244	Ψ
18S	1248	m1acp3Ψ	100	1248	m1acp3Ψ	1248	m1acp3Ψ
18S	1272	Cm	47.1763	1272	Cm	1272	Cm			1272	Cm
18S	1288	Um	97.629	1288	Um	1288	Um	1288	Um	1288	Um
18S	1326	Um	100	1326	Um	1326	Um	1326	Um	1326	Um
18S	1328	Gm	99.7179	1328	Gm	1328	Gm			1328	Gm
18S	1337	ac4C	79.2419	1337	ac4C
18S	1347	Ψ	98.3518	1347	Ψ	1347	Ψ
18S	1367	Ψ	98.3081	1367	Ψ	1367	Ψ
18S	1383	Am	98.4277	1383	Am	1383	Am	1383	Am	1383	Am
18S	1391	Cm	95.2466	1391	Cm	1391	Cm	1391	Cm	1391	Cm
18S	1442	Um	77.9396	1442	Um	1442	Um	1442	Um	1442	Um
18S	1445	Ψ	89.9802	1445	Ψ	1445	Ψ					1445	Ψ
18S	1447	Gm	33.895	1447	Gm	1447	Gm	1447	Gm	1447	Gm
18S	1490	Gm	100	1490	Gm	1490	Gm	1490	Gm	1490	Gm
18S	1625	Ψ	78.8844	1625	Ψ	1625	Ψ					1625	Ψ
18S	1639	m7G	100	1639	m7G	1639	m7G
18S	1643	Ψ	96.1527	1643	Ψ	1643	Ψ					1643	Ψ
18S	1668	Um	7.78079	1668	Um	1668	Um
18S	1678	Am	93.8364	1678	Am	1678	Am	1678	Am	1678	Am
18S	1692	Ψ	97.9557	1692	Ψ	1692	Ψ					1692	Ψ
18S	1703	Cm	92.03	1703	Cm	1703	Cm			1703	Cm
18S	1804	Um	86.2241	1804	Um	1804	Um	1804	Um	1804	Um
18S	1832	m6A	99.3951	1832	m6A	1832	m6A
18S	1842	ac4C	99.0849	1842	ac4C
18S	1850	m62A	94.0281	1850	m62A	1850	m62A
18S	1851	m62A	94.0281	1851	m62A	1851	m62A
28S	389	Am	98	398	Am			398	Am	389	Am
28S	391	Am	98	400	Am			400	Am	391	Am
28S	1303	Gm	71	1316	Gm	1303	Gm				1303	Gm
28S	1309	m1A	100	1322	m1A	1309	m1A
28S	1310	Am	43.6954	1323	Am			1323	Am
28S	1313	Am	100	1326	Am	1313	Am	1326	Am	1313	Am
28S	1327	Cm	92.3569	1340	Cm	1327	Cm	1340	Cm	1327	Cm
28S	1509	Gm	99	1522	Gm	1509	Gm	1522	Gm	1509	Gm
28S	1511	Am	99.3668	1524	Am	1511	Am	1524	Am	1511	Am
28S	1521	Am	100	1534	Am	1521	Am	1534	Am	1521	Am
28S	1523	Ψ	88.1861	1536	Ψ	1523	Ψ					1536	Ψ
28S	1569	Ψ	68	1582	Ψ	1569	Ψ					1582	Ψ
28S	1612	Gm	100	1625	Gm			1625	Gm	1612	Gm
28S	1664	Ψ	96.7002	1677	Ψ	1664	Ψ					1677	Ψ
28S	1670	Ψ	95.6493	1683	Ψ	1670	Ψ					1683	Ψ
28S	1731	Ψ	100	1744	Ψ	1731	Ψ
28S	1747	Gm	89	1760	Gm			1760	Gm	1747	Gm
28S	1760	Um	70.0084	1773	Um
28S	1766	Ψ	40.1051	1779	Ψ	1766	Ψ
28S	1768	Ψ	100	1781	Ψ
28S	1769	Ψ	100	1782	Ψ	1769	Ψ
28S	1779	Ψ	100	1792	Ψ	1779	Ψ					1792	Ψ
28S	1847	Ψ	95.2485	1860	Ψ	1847	Ψ
28S	1849	Ψ	95.2485	1862	Ψ	1849	Ψ					1862	Ψ
28S	1858	Am	95.58	1871	Am	1858	Am	1871	Am	1858	Am
28S	1868	Cm	35	1881	Cm					1868	Cm
28S	2279	ND	ND	2292	Cm			2292	Cm
28S	2338	Cm	99	2351	Cm	2338	Cm	2351	Cm	2338	Cm
28S	2350	Am	100	2363	Am	2350	Am	2363	Am	2350	Am
28S	2351	Gm	100	2364	Gm	2351	Gm			2351	Gm
28S	2352	Cm	90	2365	Cm	2352	Cm	2365	Cm	2352	Cm
28S	2388	Am	73.3768	2401	Am			2401	Am	2388	Am
28S	2402	Um	87	2415	Um	2402	Um	2415	Um	2402	Um
28S	2409	Cm	97.5	2422	Cm	2409	Cm	2422	Cm	2409	Cm
28S	2411	Gm	90	2424	Gm	2411	Gm	2424	Gm	2411	Gm
28S	2495	Ψ	92.2373	2508	Ψ	2495	Ψ
28S	2619	Ψ	95.7593	2632	Ψ
28S	2774	Am	84.4037	2787	Am	2774	Am	2787	Am	2774	Am
28S	2791	Cm	93.1998	2804	Cm	2791	Cm	2804	Cm	2791	Cm
28S	2802	Am	92.1935	2815	Am	2802	Am	2815	Am	2802	Am
28S	2811	Cm	87.314	2824	Cm	2811	Cm	2824	Cm	2811	Cm
28S	2824	Um	99.2532	2837	Um	2824	Um	2837	Um	2824	Um
28S	2826	Ψ	20	2839	Ψ							2839	Ψ
28S	2830	Ψ	9.30886	2843	Ψ							2843	Ψ
28S	2848	Cm	72	2861	Cm	2848	Cm	2861	Cm	2848	Cm
28S	2863	Gm	49.4423	2876	Gm					2863	Gm
28S	3606	Gm	95.9755	3627	Gm
28S	3616	Ψ	89	3637	Ψ	3616	Ψ					3637	Ψ
28S	3618	Ψ	94.9695	3639	Ψ	3618	Ψ					3639	Ψ
28S	3674	Ψ	98.6645	3695	Ψ	3674	Ψ
28S	3680	Cm	100	3701	Cm	3680	Cm	3701	Cm	3680	Cm
28S	3694	Ψ	100	3715	Ψ	3694	Ψ					3715	Ψ
28S	3697	Am	88.1617	3718	Am	3697	Am	3718	Am	3697	Am
28S	3703	Am	100	3724	Am	3703	Am	3724	Am	3703	Am
28S	3709	Ψ	72.2	3730	Ψ	3709	Ψ
28S	3713	Ψ	98	3734	Ψ	3713	Ψ
28S	3723	Gm	82.8968	3744	Gm	3723	Gm	3744	Gm	3723	Gm
28S	3737	Ψ	85.398	3758	Ψ	3737	Ψ
28S	3739	Am	90	3760	Am	3739	Am	3760	Am	3739	Am
28S	3741	Ψ	100	3762	Ψ	3741	Ψ
28S	3743	Ψ	100	3764	Ψ	3743	Ψ
28S	3747	Ψ	100	3768	Ψ	3747	Ψ					3768	Ψ
28S	3749	Ψ	100	3770	Ψ	3749	Ψ					3770	Ψ
28S	3761	m5C	100	3782	m5C	3761	m5C
28S	3764	Am	96	3785	Am	3764	Am	3785	Am	3764	Am
28S	3771	Gm	100	3792	Gm			3792	Gm	3771	Gm
28S	3787	Cm	80	3808	Cm	3787	Cm	3808	Cm	3787	Cm
28S	3797	Ψm	100	3818	Ψm	3797	Ψm	3818	Ψm	3797	Ψm
28S	3801	Ψ	50	3822	Ψ	3801	Ψ
28S	3804	Am	92	3825	Am	3804	Am	3825	Am	3804	Am
28S	3809	Am	100	3830	Am	3809	Am	3830	Am	3809	Am
28S	3820	Cm	100	3841	Cm	3820	Cm	3841	Cm	3820	Cm
28S	3823	Ψ	66.0278	3844	Ψ	3823	Ψ
28S	3830	Ψ	92.3136	3851	Ψ	3830	Ψ					3851	Ψ
28S	3832	Ψ	100	3853	Ψ	3832	Ψ					3853	Ψ
28S	3846	Am	42.5163	3867	Am					3846	Am
28S	3848	Cm	66.5626	3869	Cm	3848	Cm	3869	Cm	3848	Cm
28S	3863	Ψ	33	3884	Ψ	3863	Ψ
28S	3866	Cm	99	3887	Cm	3866	Cm	3887	Cm	3866	Cm
28S	3878	Gm	98.4502	3899	Gm			3899	Gm	3878	Gm
28S	3899	Ψ	100	3920	Ψ	3899	Ψ					3920	Ψ
28S	3904	Um	95.7804	3925	Um	3904	Um	3925	Um	3904	Um
28S	3923	Gm	79.5715	3944	Gm	3923	Gm	3944	Gm	3923	Gm
28S	3938	Ψ	93	3959	Ψ	3938	Ψ					3959	Ψ
28S	4020	Gm	83	4042	Gm	4020	Gm	4042	Gm	4020	Gm
28S	4032	Cm	100	4054	Cm	4032	Cm	4054	Cm	4032	Cm
28S	4166	Gm	98	4196	Gm			4196	Gm	4166	Gm
28S	4190	m6A	100	4220	m6A	4190	m6A
28S	4197	Um	97	4227	Um	4197	Um	4227	Um	4197	Um
28S	4198	Gm	91.7911	4228	Gm	4198	Gm	4228	Gm	4198	Gm
28S	4263	Ψ	97.9858	4293	Ψ	4263	Ψ
28S	4266	Ψ	89.5303	4296	Ψ	4266	Ψ
28S	4269	Ψ	92.6552	4299	Ψ	4269	Ψ					4299	Ψ
28S	4276	Um	88	4306	Um	4276	Um	4306	Um	4276	Um
28S	4282	Ψ	82.5893	4312	Ψ	4282	Ψ					4312	Ψ
28S	4323	Ψ	95.2057	4353	Ψ	4323	Ψ
28S	4331	Ψ	92.6736	4361	Ψ	4331	Ψ
28S	4340	Gm	99	4370	Gm	4340	Gm	4370	Gm	4340	Gm
28S	4362	Gm	97.0732	4392	Gm	4362	Gm	4392	Gm	4362	Gm
28S	4373	Ψ	96	4403	Ψ	4373	Ψ
28S	4390	Ψ	98.546	4420	Ψ	4390	Ψ
28S	4393	Ψ	97.3823	4423	Ψ	4393	Ψ
28S	4401	Ψ	89	4431	Ψ	4401	Ψ
28S	4412	Ψ	100	4442	Ψ	4412	Ψ					4442	Ψ
28S	4417	m5C	100	4447	m5C	4417	m5C
28S	4426	Cm	97.5	4456	Cm	4426	Cm	4456	Cm	4426	Cm
28S	4427	Ψ	98.1	4457	Ψ	4427	Ψ					4457	Ψ
28S	4441	Ψ	87	4471	Ψ	4441	Ψ					4471	Ψ
28S	4463	Ψ	16.8	4493	Ψ
28S	4464	Gm	91	4494	Gm	4464	Gm	4494	Gm	4464	Gm
28S	4468	Um	100	4498	Um	4468	Um	4498	Um	4468	Um
28S	4469	Gm	100	4499	Gm	4469	Gm	4499	Gm	4469	Gm
28S	4470	Ψ	100	4500	Ψ	4470	Ψ
28S	4491	Ψ	91.4517	4521	Ψ	4491	Ψ
28S	4493	Am	87.3985	4523	Am	4493	Am	4523	Am	4493	Am
28S	4500	m3U	100	4530	m3U	4500	m3U
28S	4501	ND	ND	4531	Ψ	4501	Ψ
28S	4502	Ψ	100	4532	Ψ							4532	Ψ
28S	4506	Cm	100	4536	Cm	4506	Cm	4536	Cm	4506	Cm
28S	4522	Ψ	98	4552	Ψ	4522	Ψ
28S	4541	Am	43	4571	Am	4541	Am	4571	Am	4541	Am
28S	4546	Ψ	100	4576	Ψ	4546	Ψ					4576	Ψ
28S	4549	Ψ	100	4579	Ψ	4549	Ψ					4579	Ψ
28S	4560	Am	36.512	4590	Am	4560	Am	4590	Am	4560	Am
28S	4588	Gm	75	4618	Gm	4588	Gm	4618	Gm	4588	Gm
28S	4590	Um	81.6678	4620	Um	4590	Um	4620	Um	4590	Um
28S	4593	Gm	100	4623	Gm	4593	Gm	4623	Gm	4593	Gm
28S	4598	Ψ	91.7796	4628	Ψ	4598	Ψ					4628	Ψ
28S	4606	Ψ	41.7127	4636	Ψ	4606	Ψ
28S	4607	Gm	100	4637	Gm	4607	Gm	4637	Gm	4607	Gm
28S	4643	Ψ	38.6317	4673	Ψ	4643	Ψ
28S	4659	Ψ	87.1031	4689	Ψ	4659	Ψ					4689	Ψ
28S	4937	Ψ	81.1536	4972	Ψ	4937	Ψ					4972	Ψ
28S	4966	Ψ	86.1168	5001	Ψ	4966	Ψ
28S	4975	Ψ	72	5010	Ψ	4975	Ψ					5010	Ψ
5.8S	14	Um	4.5716	14	Um	14	Um
5.8S	55	Ψ	60.3947	55	Ψ	55	Ψ					55	Ψ
5.8S	69	Ψ	61.4708	69	Ψ	69	Ψ
5.8S	75	Gm	87.2837	75	Gm	75	Gm
a. Khatter H, Myasnikov AG, Natchiar SK, Klaholz BP., Nature. 2015 Apr 30;520(7549):640-5.
b. The data were transferred from the snoRNABase site (https://www-snorna.biotoul.fr/index.php, Lestrade L, Weber MJ. Nucleic Acids Res. 2006; 34: D158), excluding putative modifications. The original data souces are as follows:
snoRNA-LBME-db, a comprehensive database of human H/ACA and C/D box small nucleolar RNA (snoRNAs).
Maden BE, Salim M., J Mol Biol. 1974 Sep 5;88(1):133-52.
Maden BE, Forbes J, de Jonge P, Klootwijk J., FEBS Lett. 1975 Nov 1;59(1):60-3.
Maden BE, Khan MS., Biochem J. 1977 Oct 1;167(1):211-21.
Khan MS, Salim M, Maden BE., Biochem J. 1978 Mar 1;169(3):531-42.
Maden BE., J Mol Biol. 1986 Jun 20;189(4):681-99.
Maden EH, Wakeman JA., Biochem J. 1988 Jan 15;249(2):459-64.
Maden BE., Prog Nucleic Acid Res Mol Biol. 1990;39:241-303.
Ganot P, Bortolin ML, Kiss T., Cell. 1997 May 30;89(5):799-809.
Ofengand J, Bakin A., J Mol Biol. 1997 Feb 21;266(2):246-68.
Kiss AM, Jady BE, Bertrand E, Kiss T., Mol Cell Biol. 2004 Jul;24(13):5797-807.
Schattner P, Barberan-Soler S, Lowe TM., RNA. 2006 Jan;12(1):15-25.
Nazar RN, Sitz TO, Busch H., Biochemistry. 1976 Feb 10;15(3):505-8.
c. Incarnato D, Anselmi F, Morandi E, Neri F, Maldotti M, Rapelli S, Parlato C, Basile G, Oliviero S., Nucleic Acids Res. 2017 Feb 17;45(3):1433-1441.
d. Krogh N, Jansson MD, Häfner SJ, Tehler D, Birkedal U, Christensen-Dalsgaard M, Lund AH, Nielsen H., Nucleic Acids Res. 2016 Sep 19;44(16):7884-95.
e. Carlile TM, Rojas-Duran MF, Zinshteyn B, Shin H, Bartoli KM, Gilbert WV., Nature. 2014 Nov 6;515(7525):143-6.

## Sheet: Supplementary Table S7
Supplementary Table S7. Heterogenity of rRNA sequences detected in this study.
rRNA	Positiona	Standard RNA	Variation 1b	Variation 2b
5S	-	-	-	-
5.8S	-	-	-	-
18S	-	-	-	-
28S	1132	G	G	deletion
28S	2176	U	U	deletion
28S	2183	C	C	deletion
28S	3025	A	A	G
28S	4770a	deletion	deletion	C
a. Position numbers were indicated in Supplementary Figure S3
b. The quantity ratio between Variation1 and 2 were about 4:1 calculated from their peak area obtained by LC-MS analysis.

[truncated: 3 more sheets: Supplementary Table S8, Supplementary Table S9-1, Supplementary Table S9-2]
